# Supplementary material for: Complete genome sequencing of SARS-CoV-2 strains that were circulating in Uzbekistan over the course of four pandemic waves
Source: PLoS One. 2024 Nov 19;19(11):e0298940. doi: 10.1371/journal.pone.0298940 (PMC11575833; doi:10.1371/journal.pone.0298940)
Supplement: S2 File — Variants, lineages, clades, and all amino acid substitutions are listed. (XLSX) [file pone.0298940.s003.xlsx]

## Sheet: Sheet1
Virus name	Accession ID	Collection date	Location	Host	Passage	Specimen	Additional host information	Sampling strategy	Sequencing technology	Assembly method	Comment	Comment type	Variant	Lineage	Clade	AA Substitutions
hCoV-19/Uzbekistan/421/2021	EPI_ISL_3189001	2021-06-25	Asia / Uzbekistan / Tashkent	Human	Original	Nasopharyngeal swab		Sentinel surveillance (ILI)	Illumina MiSeq	UGENE v. 39.0	Gap of 13 nucleotides when compared to the reference WIV04 sequence.	info	delta	AY.121	GK	(N_G215C,Spike_T95I,N_D63G,N_R203M,NSP12_G671S,NS3_S26L,Spike_P681R,Spike_R158del,NS3_V202L,NSP3_P1228L,NSP3_A488S,Spike_F157del,NSP4_T492I,NSP14_A394V,Spike_T19R,NS7a_T120I,N_D377Y,M_I82T,NSP2_R27C,Spike_D950N,NS7b_T40I,NSP13_P77L,Spike_E156G,NSP3_P1469S,Spike_T478K,NSP6_T77A,NSP12_P323L,Spike_D614G,NSP4_V167L,Spike_L452R,NSP12_V96I)
hCoV-19/Uzbekistan/51_604-CAT/2021	EPI_ISL_18378659	2021	Asia / Uzbekistan / Tashkent	Human	Original	Oropharyngeal swab			Illumina MiSeq	Illumina COVIDSeq Assay	Gap of 13 nucleotides when compared to the reference WIV04 sequence.	info	delta	AY.122	GK	(N_G215C,N_D63G,N_R203M,NSP12_G671S,NS3_T89I,NS3_S26L,Spike_P681R,Spike_R158del,NSP3_P1228L,NS7a_V82A,NSP3_A488S,Spike_F157del,NSP4_T492I,NSP14_A394V,Spike_T19R,NS7a_T120I,NSP2_K81N,NS3_T64I,N_D377Y,NSP12_P323F,M_I82T,Spike_D950N,NS7b_T40I,NSP13_P77L,Spike_E156G,NSP3_P1469S,Spike_T478K,NS7a_P45L,NSP6_T77A,Spike_D614G,NSP4_V167L,Spike_L452R)
hCoV-19/Uzbekistan/57_662-CAT/2021	EPI_ISL_18378663	2021	Asia / Uzbekistan / Tashkent	Human	Original	Oropharyngeal swab			Illumina MiSeq	Illumina COVIDSeq Assay	Stretches of NNNs (2.74% of overall sequence). Gap of 13 nucleotides when compared to the reference WIV04 sequence.	warn	delta	AY.122	GK	(N_G215C,N_D63G,N_R203M,NSP12_G671S,NS3_S26L,Spike_P681R,Spike_R158del,NSP3_P1228L,NSP3_A488S,Spike_F157del,NSP4_T492I,NSP14_A394V,Spike_T19R,NSP2_K81N,M_I82T,Spike_D950N,NS7b_T40I,NSP13_P77L,Spike_E156G,NSP6_G277S,NSP3_P1469S,Spike_T478K,NSP6_T77A,NSP12_P323L,Spike_D614G,NSP4_V167L,Spike_L452R)
hCoV-19/Uzbekistan/332/2021	EPI_ISL_3188968	2021-06-25	Asia / Uzbekistan / Tashkent	Human	Original	Nasopharyngeal swab		Sentinel surveillance (ILI)	Illumina MiSeq	UGENE v. 39.0	Gap of 13 nucleotides when compared to the reference WIV04 sequence.	info	delta	AY.122	GK	(N_G215C,N_D63G,N_R203M,NSP12_G671S,Spike_G142D,NS3_S26L,Spike_P681R,Spike_R158del,NSP3_P1228L,NS7a_V82A,NSP3_A488S,Spike_F157del,NSP4_T492I,NSP14_A394V,Spike_T19R,NS7a_T120I,NSP2_K81N,N_D377Y,Spike_D253A,M_I82T,NSP2_R27C,Spike_D950N,NS7b_T40I,NSP14_S461P,NSP13_P77L,Spike_E156G,NSP3_P1469S,Spike_T478K,NS7a_P45L,NSP6_T77A,NSP8_N192K,NSP12_P323L,Spike_D614G,NSP4_V167L,Spike_L452R)
hCoV-19/Uzbekistan/333/2021	EPI_ISL_3188969	2021-06-25	Asia / Uzbekistan / Tashkent	Human	Original	Nasopharyngeal swab		Sentinel surveillance (ILI)	Illumina MiSeq	UGENE v. 39.0	Gap of 13 nucleotides when compared to the reference WIV04 sequence.	info	delta	AY.122	GK	(N_G215C,N_D63G,N_R203M,NSP12_G671S,NS3_S26L,Spike_P681R,Spike_R158del,NSP3_P1228L,NSP9_T24I,NS7a_V82A,NSP3_A488S,Spike_F157del,NSP4_T492I,NSP14_A394V,Spike_T19R,NS7a_T120I,NSP2_K81N,N_D377Y,M_I82T,Spike_D950N,NSP3_T1036I,NS7b_T40I,NSP13_P77L,Spike_E156G,NSP3_P1469S,Spike_T478K,NS7a_P45L,NSP6_T77A,NSP12_P323L,Spike_D614G,NSP4_V167L,NSP6_V149I,Spike_L452R)
hCoV-19/Uzbekistan/353/2021	EPI_ISL_3188976	2021-06-25	Asia / Uzbekistan / Tashkent	Human	Original	Nasopharyngeal swab		Sentinel surveillance (ILI)	Illumina MiSeq	UGENE v. 39.0	Gap of 13 nucleotides when compared to the reference WIV04 sequence.	info	delta	AY.122	GK	(N_G215C,N_D63G,N_R203M,NSP12_G671S,NS3_S26L,Spike_P681R,Spike_R158del,NSP3_P1228L,NS7a_V82A,NSP3_A488S,Spike_F157del,NSP4_T492I,NSP14_A394V,Spike_T19R,NS7a_T120I,NSP2_K81N,NSP15_S147G,N_D377Y,M_I82T,NSP2_R27C,Spike_D950N,NS7b_T40I,NSP13_P77L,Spike_E156G,NSP3_P1469S,Spike_T478K,NS7a_P45L,NSP6_T77A,NSP15_V320L,NSP12_P323L,Spike_D614G,NSP4_V167L,Spike_L452R)
hCoV-19/Uzbekistan/370/2021	EPI_ISL_3188980	2021-06-25	Asia / Uzbekistan / Tashkent	Human	Original	Nasopharyngeal swab		Sentinel surveillance (ILI)	Illumina MiSeq	UGENE v. 39.0	Gap of 13 nucleotides when compared to the reference WIV04 sequence.	info	delta	AY.122	GK	(N_G215C,N_D63G,N_R203M,NSP12_G671S,NS3_S26L,Spike_P681R,NSP13_G206C,Spike_R158del,NSP3_P1228L,NS7a_V82A,NSP3_A488S,Spike_F157del,NSP4_T492I,NSP14_A394V,Spike_T19R,NS7a_T120I,NSP2_K81N,N_D377Y,M_I82T,Spike_D950N,NS7b_T40I,NSP13_P77L,Spike_E156G,NSP3_P1469S,Spike_T478K,NS7a_P45L,NSP6_T77A,NSP12_P323L,Spike_D614G,NSP4_V167L,Spike_L452R)
hCoV-19/Uzbekistan/399/2021	EPI_ISL_3188993	2021-06-25	Asia / Uzbekistan / Tashkent	Human	Original	Nasopharyngeal swab		Sentinel surveillance (ILI)	Illumina MiSeq	UGENE v. 39.0	Gap of 13 nucleotides when compared to the reference WIV04 sequence.	info	delta	AY.122	GK	(N_G215C,N_D63G,N_R203M,NSP12_G671S,Spike_S680P,NS3_S26L,Spike_P681R,Spike_R158del,NSP3_P1228L,Spike_G1223S,NS7a_V82A,NSP3_A488S,Spike_F157del,NSP4_T492I,NSP14_A394V,Spike_T19R,NS7a_T120I,NSP2_K81N,N_D377Y,M_I82T,Spike_D950N,NS7b_T40I,NSP13_P77L,Spike_E156G,NSP3_P1469S,Spike_T478K,NS7a_P45L,NSP6_T77A,NSP12_P323L,Spike_D614G,NSP4_V167L,Spike_L452R)
hCoV-19/Uzbekistan/414/2021	EPI_ISL_3188998	2021-06-25	Asia / Uzbekistan / Tashkent	Human	Original	Nasopharyngeal swab		Sentinel surveillance (ILI)	Illumina MiSeq	UGENE v. 39.0	Gap of 25 nucleotides when compared to the reference WIV04 sequence.	info	delta	AY.122	GK	(N_G215C,N_D63G,N_R203M,NSP12_G671S,NSP6_S106del,NS3_S26L,Spike_P681R,Spike_R158del,NSP3_P1228L,Spike_Y144del,NS7a_V82A,NSP3_A488S,Spike_F157del,NSP4_T492I,NSP14_A394V,Spike_T19R,NS7a_T120I,NSP2_K81N,N_D377Y,M_I82T,NSP2_R27C,Spike_D950N,NS7b_T40I,NSP13_P77L,NSP6_G107del,Spike_E156G,NSP6_F108del,NSP3_P1469S,Spike_T478K,NS7a_P45L,NSP6_T77A,NSP12_P323L,Spike_D614G,NSP4_V167L,Spike_L452R)
hCoV-19/Uzbekistan/50_601-CAT/2021	EPI_ISL_18378658	2021	Asia / Uzbekistan / Tashkent	Human	Original	Oropharyngeal swab			Illumina MiSeq	Illumina COVIDSeq Assay	Long stretches of NNNs (8.31% of overall sequence). Gap of 7 nucleotides when compared to the reference WIV04 sequence.	alert	delta	AY.126	GK	(M_I82T,N_D63G,Spike_D950N,NS7b_T40I,NSP12_G671S,NSP13_P77L,Spike_I850L,NSP3_P1469S,NS3_S26L,NS3_K16T,Spike_T478K,Spike_P681R,NSP6_T77A,NSP3_P1228L,NSP12_P323L,Spike_D614G,NSP4_V167L,Spike_L452R,NSP3_A488S,NSP16_K160R,N_D144H,NSP14_A394V)
hCoV-19/Uzbekistan/53_644-CAT/2021	EPI_ISL_18378661	2021	Asia / Uzbekistan / Tashkent	Human	Original	Oropharyngeal swab			Illumina MiSeq	Illumina COVIDSeq Assay	Gap of 13 nucleotides when compared to the reference WIV04 sequence.	info	delta	AY.126	GK	(N_G215C,Spike_T95I,N_D63G,N_R203M,NSP12_G671S,NSP3_T1866A,Spike_I850L,NS3_S26L,NS3_K16T,Spike_P681R,Spike_R158del,NSP3_P1228L,NSP3_S1670F,NS7a_V82A,NSP3_A488S,Spike_F157del,NSP4_T492I,NSP14_A394V,Spike_T19R,NS7a_T120I,N_D377Y,M_I82T,Spike_D950N,NS7b_T40I,NSP13_P77L,Spike_E156G,NSP15_G286C,NSP3_P1469S,NS3_Y113H,Spike_T478K,NSP6_T77A,N_A182S,NSP12_P323L,Spike_D614G,NSP4_V167L,Spike_L452R,NSP16_K16…
hCoV-19/Uzbekistan/54_648-CAT/2021	EPI_ISL_18378662	2021	Asia / Uzbekistan / Tashkent	Human	Original	Oropharyngeal swab			Illumina MiSeq	Illumina COVIDSeq Assay	Stretches of NNNs (2.21% of overall sequence). Gap of 13 nucleotides when compared to the reference WIV04 sequence.	warn	delta	AY.126	GK	(N_G215C,NSP2_T590I,N_D63G,N_R203M,NSP12_G671S,Spike_I850L,NS3_S26L,NS3_K16T,Spike_P681R,Spike_R158del,NS6_V24I,NSP3_A488S,Spike_F157del,NSP4_T492I,NSP14_A394V,Spike_T19R,NS7a_T120I,N_D377Y,M_I82T,Spike_D950N,NS7b_T40I,NSP13_P77L,Spike_E156G,NSP3_P1469S,NS8_T87I,Spike_T478K,NSP6_T77A,NSP15_V66L,NSP5_A260V,NSP12_P323L,Spike_D614G,NSP4_V167L,Spike_L452R,NSP16_K160R)
hCoV-19/Uzbekistan/63_706-CAT/2021	EPI_ISL_18378665	2021	Asia / Uzbekistan / Tashkent	Human	Original	Oropharyngeal swab			Illumina MiSeq	Illumina COVIDSeq Assay	Long stretches of NNNs (14.84% of overall sequence). Gap of 7 nucleotides when compared to the reference WIV04 sequence.	alert	delta	AY.126	GK	(N_D63G,NSP12_G671S,Spike_I850L,NS3_S26L,NS3_K16T,Spike_P681R,NSP3_P1228L,NSP3_A488S,NSP14_A394V,M_I82T,Spike_D950N,NS7b_T40I,NSP3_Q585H,NSP13_P77L,NSP3_P1469S,Spike_T478K,NSP6_T77A,NSP2_D23Y,NSP12_P323L,Spike_D614G,NSP4_V167L,Spike_L452R,NSP16_K160R)
hCoV-19/Uzbekistan/325/2021	EPI_ISL_3188964	2021-06-25	Asia / Uzbekistan / Tashkent	Human	Original	Nasopharyngeal swab		Sentinel surveillance (ILI)	Illumina MiSeq	UGENE v. 39.0	Gap of 13 nucleotides when compared to the reference WIV04 sequence.	info	delta	AY.126	GK	(N_G215C,Spike_T95I,N_D63G,N_R203M,NSP12_G671S,Spike_I850L,NS3_S26L,NS3_K16T,Spike_P681R,Spike_R158del,NSP3_P1228L,NS7a_V82A,NSP3_A488S,Spike_F157del,NSP4_T492I,NSP14_A394V,Spike_T19R,NS7a_T120I,N_D377Y,M_I82T,Spike_D950N,NS7b_T40I,NSP13_P77L,Spike_E156G,NSP3_P1469S,Spike_T478K,NSP6_T77A,NSP12_P323L,Spike_D614G,NSP4_V167L,Spike_L452R,NSP16_K160R)
hCoV-19/Uzbekistan/334/2021	EPI_ISL_3188970	2021-06-25	Asia / Uzbekistan / Tashkent	Human	Original	Nasopharyngeal swab		Sentinel surveillance (ILI)	Illumina MiSeq	UGENE v. 39.0	Gap of 16 nucleotides when compared to the reference WIV04 sequence.	info	delta	AY.126	GK	(N_G215C,N_D63G,N_R203M,NSP12_G671S,Spike_I850L,NS3_S26L,Spike_P681R,Spike_R158del,NSP3_P1228L,Spike_Y144del,NS7a_V82A,NSP3_A488S,Spike_F157del,NSP4_T492I,NSP14_A394V,Spike_T19R,NS7a_T120I,N_D377Y,M_I82T,NSP2_R27C,Spike_D950N,NSP13_P77L,Spike_E156G,NSP3_P1469S,Spike_T478K,NSP12_P323L,Spike_D614G,Spike_L452R,NSP4_V167L)
hCoV-19/Uzbekistan/336/2021	EPI_ISL_3188972	2021-06-25	Asia / Uzbekistan / Tashkent	Human	Original	Nasopharyngeal swab		Sentinel surveillance (ILI)	Illumina MiSeq	UGENE v. 39.0	Gap of 13 nucleotides when compared to the reference WIV04 sequence.	info	delta	AY.126	GK	(N_G215C,Spike_T95I,N_D63G,N_R203M,NSP12_G671S,Spike_G142D,Spike_I850L,NS3_S26L,NS3_K16T,Spike_P681R,Spike_R158del,NSP3_P1228L,NS7a_V82A,NSP3_A488S,Spike_F157del,NSP4_T492I,NSP14_A394V,Spike_T19R,NS7a_T120I,N_D377Y,M_I82T,Spike_D950N,NS7b_T40I,NSP14_S461P,NSP13_P77L,Spike_E156G,NSP3_P1469S,NSP13_V169F,Spike_T478K,NSP6_T77A,NSP12_P323L,Spike_D614G,NSP4_V167L,Spike_L452R,NSP16_K160R)
hCoV-19/Uzbekistan/402/2021	EPI_ISL_3188996	2021-06-25	Asia / Uzbekistan / Tashkent	Human	Original	Nasopharyngeal swab		Sentinel surveillance (ILI)	Illumina MiSeq	UGENE v. 39.0	Gap of 13 nucleotides when compared to the reference WIV04 sequence.	info	delta	AY.126	GK	(N_G215C,Spike_T95I,N_D63G,N_R203M,NSP12_G671S,Spike_I850L,NS3_S26L,NS3_K16T,Spike_P681R,Spike_R158del,NSP3_P1228L,NS7a_V82A,NSP3_A488S,Spike_F157del,NSP4_T492I,NSP14_A394V,Spike_T19R,NS7a_T120I,N_D377Y,M_I82T,NSP2_R27C,Spike_D950N,NS7b_T40I,NSP13_P77L,Spike_E156G,NSP3_P1469S,NSP3_V1243F,Spike_T478K,NSP6_T77A,NSP12_P323L,Spike_D614G,NSP4_V167L,Spike_L452R,NSP16_K160R)
hCoV-19/Uzbekistan/321/2021	EPI_ISL_3188963	2021-06-25	Asia / Uzbekistan / Tashkent	Human	Original	Nasopharyngeal swab		Sentinel surveillance (ILI)	Illumina MiSeq	UGENE v. 39.0	Gap of 19 nucleotides when compared to the reference WIV04 sequence.	info	wuhan	B.1	GK	(Spike_D950N,NSP13_P77L,NSP6_G107del,NSP6_S106del,NSP6_F108del,NSP13_S38L,NS3_S26L,Spike_P681R,NSP12_P323L,Spike_D614G,Spike_Y144del,Spike_T19R)
hCoV-19/Uzbekistan/384/2021	EPI_ISL_3188985	2021-06-25	Asia / Uzbekistan / Tashkent	Human	Original	Nasopharyngeal swab		Sentinel surveillance (ILI)	Illumina MiSeq	UGENE v. 39.0	Gap of 19 nucleotides when compared to the reference WIV04 sequence.	info	wuhan	B.1	G	(NSP2_R27C,NSP6_G107del,NSP6_S106del,Spike_E156G,NSP6_F108del,Spike_T478K,Spike_R158del,Spike_N501Y,NSP12_P323L,Spike_D614G,Spike_Y144del,Spike_L452R,Spike_F157del)
hCoV-19/Uzbekistan/395/2021	EPI_ISL_3188990	2021-06-25	Asia / Uzbekistan / Tashkent	Human	Original	Nasopharyngeal swab		Sentinel surveillance (ILI)	Illumina MiSeq	UGENE v. 39.0	Gap of 19 nucleotides when compared to the reference WIV04 sequence.	info	wuhan	B.1	GK	(N_D63G,NSP2_R27C,NSP13_P77L,NSP6_G107del,NSP6_S106del,Spike_E156G,NSP6_F108del,Spike_T478K,Spike_R158del,Spike_N501Y,NSP12_P323L,Spike_D614G,Spike_Y144del,Spike_L452R,Spike_F157del,Spike_T19R)
hCoV-19/Uzbekistan/328/2021	EPI_ISL_3188965	2021-06-25	Asia / Uzbekistan / Tashkent	Human	Original	Nasopharyngeal swab		Sentinel surveillance (ILI)	Illumina MiSeq	UGENE v. 39.0	NS8_K68stop results in 44.6% truncation of the protein sequence. Gap of 25 nucleotides when compared to the reference WIV04 sequence.	info	alpha	B.1.1.7	GRY	(Spike_H69del,Spike_I1114T,NSP3_T183I,NS8_K68stop,NSP6_S106del,N_R203K,Spike_A570D,Spike_R158del,Spike_N501Y,NSP3_I1412T,Spike_Y144del,Spike_F157del,NSP6_G107del,Spike_E156G,Spike_D1118H,NSP6_F108del,NSP13_S38L,NS8_Y73C,N_G204R,Spike_T478K,Spike_V70del,NSP12_P323L,Spike_D614G,Spike_L452R,N_D3L,N_S235F)
hCoV-19/Uzbekistan/398/2021	EPI_ISL_3188992	2021-06-25	Asia / Uzbekistan / Tashkent	Human	Original	Nasopharyngeal swab		Sentinel surveillance (ILI)	Illumina MiSeq	UGENE v. 39.0	NS8_K68stop results in 44.6% truncation of the protein sequence. NS8_Q27stop results in 78.5% truncation of the protein sequence. Gap of 16 nucleotides when compared to the reference WIV04 sequence.	info	alpha	B.1.1.7	G	(Spike_H69del,NS8_Q27stop,N_R203M,NSP12_G671S,Spike_T716I,NS8_K68stop,Spike_A570D,Spike_R158del,Spike_N501Y,NSP3_I1412T,NS3_Q185H,Spike_P681H,Spike_Y144del,Spike_F157del,NS7b_T40I,Spike_E156G,NSP13_I399V,Spike_D1118H,NS8_Y73C,NSP4_A446V,Spike_T478K,Spike_V70del,NSP3_T771I,NSP12_P323L,Spike_D614G,N_D3L,N_S235F)
hCoV-19/Uzbekistan/400/2021	EPI_ISL_3188994	2021-06-25	Asia / Uzbekistan / Tashkent	Human	Original	Nasopharyngeal swab		Sentinel surveillance (ILI)	Illumina MiSeq	UGENE v. 39.0	NS8_K68stop results in 44.6% truncation of the protein sequence. NS8_Q27stop results in 78.5% truncation of the protein sequence. Gap of 19 nucleotides when compared to the reference WIV04 sequence.	info	alpha	B.1.1.7	GRY	(Spike_H69del,NS8_Q27stop,NSP3_T183I,Spike_T716I,NS8_K68stop,NSP6_S106del,N_R203K,Spike_A570D,NS3_F43C,Spike_N501Y,NSP3_I1412T,Spike_P681H,Spike_Y144del,NSP2_R27C,NSP6_G107del,NSP3_A890D,Spike_D1118H,NSP6_F108del,NSP13_S38L,NS8_Y73C,N_G204R,Spike_V70del,NSP12_P323L,Spike_D614G,N_D3L,Spike_S982A,N_S235F)
hCoV-19/Uzbekistan/415/2021	EPI_ISL_3188999	2021-06-25	Asia / Uzbekistan / Tashkent	Human	Original	Nasopharyngeal swab		Sentinel surveillance (ILI)	Illumina MiSeq	UGENE v. 39.0	NS8_K68stop results in 44.6% truncation of the protein sequence. NS8_Q27stop results in 78.5% truncation of the protein sequence. Gap of 19 nucleotides when compared to the reference WIV04 sequence.	info	alpha	B.1.1.7	GRY	(Spike_H69del,NS8_Q27stop,NSP3_T183I,Spike_T716I,NS8_K68stop,NSP6_S106del,N_R203K,NSP2_G339S,Spike_A570D,NSP2_M141R,Spike_N501Y,NSP3_I1412T,NS8_R52I,NS3_Q185H,Spike_P681H,Spike_Y144del,Spike_S254F,NSP2_R27C,NSP14_S461P,NSP6_G107del,NSP3_A890D,NSP13_I399V,Spike_D1118H,NSP6_F108del,NSP13_S38L,NS8_Y73C,N_G204R,Spike_V70del,NSP3_T771I,NSP5_A193V,NSP12_P323L,Spike_D614G,N_D3L,Spike_S982A,N_S235F)
hCoV-19/Uzbekistan/1_1450-CAT/2022	EPI_ISL_15941879	2022-05-26	Asia / Uzbekistan / Tashkent	Human	Original	Oropharyngeal swab			Illumina MiSeq	Illumina COVIDSeq Assay	Gap of 28 nucleotides when compared to the reference WIV04 sequence.	info	delta	B.1.617.2	GK	(Spike_T95I,NS7a_L116F,N_D63G,N_R203M,NSP12_G671S,Spike_S494P,NS3_G172R,Spike_H655Y,NSP2_P129L,Spike_T859N,NS3_S26L,NSP14_P46L,N_P13L,Spike_P681R,Spike_R158del,NS7a_V82A,Spike_F157del,Spike_A243del,Spike_T19R,NS7a_T120I,NSP14_A471V,Spike_E484V,Spike_N501T,NSP2_L550F,N_D377Y,M_I82T,NSP6_V149A,Spike_D950N,NSP3_T73I,NSP3_P822L,NSP13_P77L,Spike_L244del,NSP7_L56F,Spike_E156G,Spike_T604N,NSP4_A446V,Spi…
hCoV-19/Uzbekistan/2_1457-CAT/2022	EPI_ISL_15941880	2022-05-26	Asia / Uzbekistan / Tashkent	Human	Original	Oropharyngeal swab			Illumina MiSeq	Illumina COVIDSeq Assay	Stretches of NNNs (1.52% of overall sequence). Gap of 28 nucleotides when compared to the reference WIV04 sequence.	warn	delta	B.1.617.2	GK	(NS7a_L116F,N_D63G,N_R203M,NSP12_G671S,Spike_S494P,NS3_G172R,Spike_H655Y,NSP2_P129L,Spike_T859N,NS3_S26L,NSP14_P46L,N_P13L,Spike_P681R,Spike_R158del,NS7a_V82A,Spike_F157del,Spike_A243del,Spike_T19R,NS7a_T120I,NSP14_A471V,Spike_E484V,Spike_N501T,NSP2_L550F,N_D377Y,M_I82T,NSP6_V149A,Spike_D950N,NSP3_T73I,NSP3_P822L,NSP13_P77L,Spike_L244del,NSP7_L56F,Spike_E156G,Spike_T604N,NSP4_A446V,Spike_T478K,NS…
hCoV-19/Uzbekistan/52_605-CAT/2021	EPI_ISL_18378660	2021	Asia / Uzbekistan / Tashkent	Human	Original	Oropharyngeal swab			Illumina MiSeq	Illumina COVIDSeq Assay	Stretches of NNNs (1.10% of overall sequence). Gap of 13 nucleotides when compared to the reference WIV04 sequence.	warn	delta	B.1.617.2	GK	(Spike_E484Q,NS7a_L116F,N_D63G,N_R203M,NSP12_G671S,NSP2_P129L,NS3_S26L,Spike_P681R,Spike_R158del,NSP3_H1274Y,NS7a_V82A,NSP14_E204D,Spike_F157del,Spike_T19R,NS7a_T120I,NSP6_L75F,N_R385K,N_D377Y,NSP3_S126L,M_I82T,NSP6_V149A,NSP1_R24C,Spike_D950N,NSP4_T96I,NSP3_P822L,N_T362I,NSP13_P77L,Spike_E156G,NSP15_V165I,NS8_T26I,NSP13_L295I,NSP4_A446V,NSP15_H234Y,Spike_T478K,NSP3_E113D,N_A182T,NSP2_T547I,NSP12…
hCoV-19/Uzbekistan/59_679-CAT/2021	EPI_ISL_18378664	2021	Asia / Uzbekistan / Tashkent	Human	Original	Oropharyngeal swab			Illumina MiSeq	Illumina COVIDSeq Assay	Gap of 13 nucleotides when compared to the reference WIV04 sequence.	info	delta	B.1.617.2	GK	(N_G215C,Spike_T95I,N_D63G,N_R203M,NSP12_G671S,NS6_T21I,NSP6_L237M,NS3_S26L,Spike_P681R,Spike_R158del,NSP3_P1228L,NS7a_V82A,NSP3_A488S,NSP3_A579V,Spike_F157del,NSP4_T492I,NSP14_A394V,Spike_T19R,NS7a_T120I,N_D377Y,M_I82T,Spike_D950N,NS7b_T40I,NSP13_P77L,Spike_E156G,Spike_K444N,NSP3_P1469S,NS3_G224C,Spike_T478K,NSP6_T77A,NSP12_P323L,Spike_D614G,NSP4_V167L,Spike_L452R)
hCoV-19/Uzbekistan/330/2021	EPI_ISL_3188966	2021-06-25	Asia / Uzbekistan / Tashkent	Human	Original	Nasopharyngeal swab		Sentinel surveillance (ILI)	Illumina MiSeq	UGENE v. 39.0	Gap of 13 nucleotides when compared to the reference WIV04 sequence.	info	delta	B.1.617.2	GK	(NS7a_L116F,N_D63G,N_R203M,NSP12_G671S,NSP2_P129L,NS3_S26L,Spike_P681R,Spike_R158del,NSP3_H1274Y,NS7a_V82A,Spike_F157del,Spike_T19R,NS7a_T120I,NSP6_L75F,N_R385K,N_D377Y,NSP3_S126L,M_I82T,NSP6_V149A,Spike_D950N,NSP3_P822L,N_T362I,NSP13_P77L,Spike_E156G,NSP4_A446V,NSP15_H234Y,Spike_T478K,NSP12_P323L,Spike_D614G,Spike_L452R)
hCoV-19/Uzbekistan/331/2021	EPI_ISL_3188967	2021-06-25	Asia / Uzbekistan / Tashkent	Human	Original	Nasopharyngeal swab		Sentinel surveillance (ILI)	Illumina MiSeq	UGENE v. 39.0	Gap of 13 nucleotides when compared to the reference WIV04 sequence.	info	delta	B.1.617.2	GK	(NS7a_L116F,N_D63G,N_R203M,NSP12_G671S,Spike_G142D,NSP2_P129L,NS3_S26L,NSP2_R119K,NSP14_P46L,Spike_P681R,Spike_R158del,NS7a_V82A,Spike_F157del,Spike_T19R,NS7a_T120I,NSP12_P227L,N_D377Y,M_I82T,NSP6_V149A,NSP2_R27C,Spike_D950N,NSP13_A85P,NSP3_P822L,NSP14_S461P,NSP13_P77L,Spike_E156G,NSP4_A446V,Spike_T478K,Spike_L1063F,NSP12_P323L,NSP5_K90R,Spike_D614G,Spike_L452R,NSP8_V160L)
hCoV-19/Uzbekistan/335/2021	EPI_ISL_3188971	2021-06-25	Asia / Uzbekistan / Tashkent	Human	Original	Nasopharyngeal swab		Sentinel surveillance (ILI)	Illumina MiSeq	UGENE v. 39.0	Gap of 16 nucleotides when compared to the reference WIV04 sequence.	info	delta	B.1.617.2	GK	(NS7a_L116F,N_D63G,N_R203M,NSP12_G671S,NSP2_P129L,NS3_S26L,Spike_P681R,Spike_R158del,NSP3_H1274Y,Spike_Y144del,NS7a_V82A,Spike_F157del,Spike_T19R,NS7a_T120I,NSP14_D144N,NSP6_L75F,N_R385K,N_D377Y,NSP3_S126L,M_I82T,NSP6_V149A,NSP2_R27C,Spike_D950N,NSP3_P822L,N_T362I,NSP13_P77L,Spike_E156G,NSP4_A446V,NSP15_H234Y,Spike_T478K,NSP12_P323L,Spike_D614G,Spike_L452R)
hCoV-19/Uzbekistan/342/2021	EPI_ISL_3188973	2021-06-25	Asia / Uzbekistan / Tashkent	Human	Original	Nasopharyngeal swab		Sentinel surveillance (ILI)	Illumina MiSeq	UGENE v. 39.0	Gap of 13 nucleotides when compared to the reference WIV04 sequence.	info	delta	B.1.617.2	GK	(NS7a_L116F,N_D63G,N_R203M,NSP12_G671S,NS3_S26L,Spike_P681R,Spike_R158del,NSP3_H1274Y,NS7a_V82A,Spike_F157del,Spike_T19R,NS7a_T120I,N_R385K,N_D377Y,M_I82T,NSP6_V149A,Spike_D950N,NSP3_P822L,NSP13_P77L,Spike_E156G,NSP4_A446V,NSP12_P323L,Spike_D614G)
hCoV-19/Uzbekistan/345/2021	EPI_ISL_3188974	2021-06-25	Asia / Uzbekistan / Tashkent	Human	Original	Nasopharyngeal swab		Sentinel surveillance (ILI)	Illumina MiSeq	UGENE v. 39.0	Gap of 13 nucleotides when compared to the reference WIV04 sequence.	info	delta	B.1.617.2	GK	(N_G215C,Spike_T95I,N_D63G,N_R203M,NSP12_G671S,NS3_S26L,Spike_P681R,Spike_R158del,NSP3_P1228L,NS7a_V82A,NSP3_A488S,Spike_F157del,NSP4_T492I,NSP14_A394V,Spike_T19R,NS7a_T120I,N_D377Y,M_I82T,NSP2_R27C,Spike_D950N,NSP10_I55T,NS7b_T40I,NSP13_P77L,Spike_E156G,NSP3_P1469S,Spike_T478K,NSP6_T77A,NSP12_P323L,Spike_D614G,NSP4_V167L,Spike_L452R,N_A156S)
hCoV-19/Uzbekistan/346/2021	EPI_ISL_3188975	2021-06-25	Asia / Uzbekistan / Tashkent	Human	Original	Nasopharyngeal swab		Sentinel surveillance (ILI)	Illumina MiSeq	UGENE v. 39.0	Gap of 16 nucleotides when compared to the reference WIV04 sequence.	info	delta	B.1.617.2	GK	(N_D377Y,M_I82T,N_D63G,NSP2_R27C,Spike_D950N,N_R203M,NSP12_G671S,NSP13_P77L,Spike_E156G,NS3_S26L,Spike_T478K,Spike_P681R,Spike_R158del,NSP12_P323L,Spike_D614G,Spike_Y144del,Spike_L452R,Spike_F157del,NSP14_A394V,Spike_T19R,NS7a_T120I)
hCoV-19/Uzbekistan/355/2021	EPI_ISL_3188977	2021-06-25	Asia / Uzbekistan / Tashkent	Human	Original	Nasopharyngeal swab		Sentinel surveillance (ILI)	Illumina MiSeq	UGENE v. 39.0	Gap of 16 nucleotides when compared to the reference WIV04 sequence.	info	delta	B.1.617.2	GK	(NSP16_K182N,NS7a_L116F,N_D63G,N_R203M,NS7a_V29L,NSP12_G671S,NS3_S26L,NSP14_P46L,Spike_P681R,Spike_R158del,Spike_Y144del,NS7a_V82A,Spike_F157del,Spike_T19R,NS7a_T120I,N_D377Y,M_I82T,NSP6_V149A,Spike_D950N,NSP3_P822L,NSP13_P77L,Spike_E156G,NSP4_A446V,Spike_T478K,NSP12_P323L,Spike_D614G,Spike_L452R)
hCoV-19/Uzbekistan/365/2021	EPI_ISL_3188978	2021-06-25	Asia / Uzbekistan / Tashkent	Human	Original	Nasopharyngeal swab		Sentinel surveillance (ILI)	Illumina MiSeq	UGENE v. 39.0	Gap of 13 nucleotides when compared to the reference WIV04 sequence.	info	delta	B.1.617.2	GK	(NS7a_L116F,N_D63G,N_R203M,NSP12_G671S,NS3_S26L,Spike_P681R,Spike_R158del,NSP3_H1274Y,Spike_F157del,Spike_T19R,NS7a_T120I,NSP6_L75F,N_R385K,N_D377Y,NSP3_S126L,M_I82T,NSP6_V149A,Spike_D950N,NSP3_P822L,NSP13_P77L,Spike_E156G,NSP4_A446V,NSP15_H234Y,Spike_T478K,NSP12_P323L,Spike_D614G,Spike_L452R)
hCoV-19/Uzbekistan/369/2021	EPI_ISL_3188979	2021-06-25	Asia / Uzbekistan / Tashkent	Human	Original	Nasopharyngeal swab		Sentinel surveillance (ILI)	Illumina MiSeq	UGENE v. 39.0	Gap of 13 nucleotides when compared to the reference WIV04 sequence.	info	delta	B.1.617.2	GK	(NS7a_L116F,N_D63G,N_R203M,NSP15_E56D,NSP12_G671S,NS3_S26L,Spike_P681R,NSP12_Y479N,Spike_R158del,NSP3_H1274Y,NS7a_V82A,Spike_F157del,Spike_T19R,NS7a_T120I,NSP13_F24S,NSP6_L75F,N_R385K,N_D377Y,NSP3_S126L,M_I82T,NSP2_R27C,Spike_D950N,NSP13_P77L,Spike_E156G,NSP4_A446V,NSP15_H234Y,Spike_T478K,NSP12_P323L,Spike_D614G,NSP3_Y103N,Spike_L452R,NS7b_I27T)
hCoV-19/Uzbekistan/371/2021	EPI_ISL_3188981	2021-06-25	Asia / Uzbekistan / Tashkent	Human	Original	Nasopharyngeal swab		Sentinel surveillance (ILI)	Illumina MiSeq	UGENE v. 39.0	Gap of 13 nucleotides when compared to the reference WIV04 sequence.	info	delta	B.1.617.2	GK	(N_D377Y,M_I82T,N_D63G,Spike_D950N,N_R203M,NSP12_G671S,NSP13_P77L,Spike_E156G,NS3_S26L,Spike_T478K,Spike_P681R,Spike_R158del,NSP12_P323L,Spike_D614G,Spike_F157del,Spike_T19R,NS7a_T120I)
hCoV-19/Uzbekistan/372/2021	EPI_ISL_3188982	2021-06-25	Asia / Uzbekistan / Tashkent	Human	Original	Nasopharyngeal swab		Sentinel surveillance (ILI)	Illumina MiSeq	UGENE v. 39.0	Gap of 25 nucleotides when compared to the reference WIV04 sequence.	info	delta	B.1.617.2	GK	(N_G215C,N_D63G,N_R203M,NSP12_G671S,NSP6_S106del,Spike_G142D,NS3_S26L,Spike_P681R,Spike_R158del,NSP3_P1228L,Spike_Y144del,Spike_F157del,NSP14_A394V,Spike_T19R,NS7a_T120I,N_D377Y,M_I82T,NSP2_R27C,Spike_D950N,NS7b_T40I,NSP13_P77L,NSP6_G107del,Spike_E156G,NSP6_F108del,NSP3_P1469S,Spike_T478K,NS7a_P45L,NSP6_T77A,NSP12_P323L,Spike_D614G,Spike_L452R)
hCoV-19/Uzbekistan/376/2021	EPI_ISL_3188983	2021-06-25	Asia / Uzbekistan / Tashkent	Human	Original	Nasopharyngeal swab		Sentinel surveillance (ILI)	Illumina MiSeq	UGENE v. 39.0	Gap of 25 nucleotides when compared to the reference WIV04 sequence.	info	delta	B.1.617.2	GK	(N_D377Y,N_D63G,NSP2_R27C,Spike_D950N,NSP6_G107del,NSP6_S106del,Spike_E156G,NSP6_F108del,NS3_S26L,Spike_T478K,Spike_P681R,Spike_R158del,NSP12_P323L,Spike_D614G,Spike_Y144del,Spike_L452R,Spike_F157del,Spike_T19R,NS7a_T120I)
hCoV-19/Uzbekistan/377/2021	EPI_ISL_3188984	2021-06-25	Asia / Uzbekistan / Tashkent	Human	Original	Nasopharyngeal swab		Sentinel surveillance (ILI)	Illumina MiSeq	UGENE v. 39.0	Gap of 16 nucleotides when compared to the reference WIV04 sequence.	info	delta	B.1.617.2	GK	(N_D63G,N_R203M,NSP12_G671S,NS3_S26L,Spike_R158del,NSP3_P1228L,Spike_Y144del,Spike_F157del,NSP4_T492I,NSP14_A394V,Spike_T19R,NS7a_T120I,N_D377Y,M_I82T,Spike_D950N,NSP2_R27C,NSP13_P77L,Spike_E156G,NSP3_P1469S,Spike_T478K,NSP6_T77A,NSP12_P323L,Spike_D614G,Spike_L452R)
hCoV-19/Uzbekistan/385/2021	EPI_ISL_3188986	2021-06-25	Asia / Uzbekistan / Tashkent	Human	Original	Nasopharyngeal swab		Sentinel surveillance (ILI)	Illumina MiSeq	UGENE v. 39.0	Gap of 16 nucleotides when compared to the reference WIV04 sequence.	info	delta	B.1.617.2	GK	(N_D377Y,N_D63G,NSP2_R27C,Spike_D950N,N_R203M,NSP13_P77L,Spike_E156G,Spike_T478K,Spike_P681R,Spike_R158del,NSP12_P323L,Spike_D614G,Spike_Y144del,Spike_L452R,NS7a_V82A,Spike_F157del,NSP4_T492I,NSP14_A394V,Spike_T19R,NS7a_T120I)
hCoV-19/Uzbekistan/390/2021	EPI_ISL_3188987	2021-06-25	Asia / Uzbekistan / Tashkent	Human	Original	Nasopharyngeal swab		Sentinel surveillance (ILI)	Illumina MiSeq	UGENE v. 39.0	Gap of 25 nucleotides when compared to the reference WIV04 sequence.	info	delta	B.1.617.2	GK	(NS7a_L116F,N_D63G,N_R203M,NSP12_G671S,NSP6_S106del,NS3_S26L,Spike_P681R,Spike_R158del,Spike_Y144del,Spike_F157del,Spike_T19R,NS7a_T120I,N_R385K,N_D377Y,NSP3_S126L,M_I82T,NSP6_V149A,NSP2_R27C,Spike_D950N,NSP3_P822L,NSP13_P77L,NSP6_G107del,Spike_E156G,NSP6_F108del,NSP4_A446V,Spike_T478K,NSP12_P323L,Spike_D614G,Spike_L452R)
hCoV-19/Uzbekistan/391/2021	EPI_ISL_3188988	2021-06-25	Asia / Uzbekistan / Tashkent	Human	Original	Nasopharyngeal swab		Sentinel surveillance (ILI)	Illumina MiSeq	UGENE v. 39.0	Gap of 13 nucleotides when compared to the reference WIV04 sequence.	info	delta	B.1.617.2	GK	(N_G215C,Spike_T95I,Spike_V1230L,N_D63G,N_R203M,NSP12_G671S,NS3_S26L,Spike_P681R,Spike_R158del,NSP3_P1228L,NS7a_V82A,NSP3_A488S,NSP3_A579V,Spike_F157del,NSP4_T492I,NSP14_A394V,Spike_T19R,NS7a_T120I,N_D377Y,M_I82T,Spike_D950N,NS7b_T40I,NSP13_P77L,Spike_E156G,NSP3_P1469S,Spike_T478K,NSP6_T77A,NSP12_P323L,Spike_D614G,NSP4_V167L,Spike_L452R)
hCoV-19/Uzbekistan/392/2021	EPI_ISL_3188989	2021-06-25	Asia / Uzbekistan / Tashkent	Human	Original	Nasopharyngeal swab		Sentinel surveillance (ILI)	Illumina MiSeq	UGENE v. 39.0	Gap of 16 nucleotides when compared to the reference WIV04 sequence.	info	delta	B.1.617.2	GK	(N_G215C,Spike_T95I,N_D63G,NSP1_M85del,N_R203M,NSP12_G671S,Spike_G142D,NS3_S26L,Spike_P681R,Spike_R158del,NSP3_P1228L,NS7a_V82A,NSP3_A488S,Spike_F157del,NSP4_T492I,NSP14_A394V,Spike_T19R,NS7a_T120I,N_D377Y,M_I82T,NSP2_R27C,Spike_D950N,NSP14_A1S,NS7b_T40I,NSP13_P77L,Spike_E156G,NSP13_L297F,NSP3_P1469S,Spike_T478K,NSP6_T77A,NSP3_L632F,NSP12_P323L,Spike_D614G,NSP4_V167L,Spike_L452R)
hCoV-19/Uzbekistan/397/2021	EPI_ISL_3188991	2021-06-25	Asia / Uzbekistan / Tashkent	Human	Original	Nasopharyngeal swab		Sentinel surveillance (ILI)	Illumina MiSeq	UGENE v. 39.0	Gap of 13 nucleotides when compared to the reference WIV04 sequence.	info	delta	B.1.617.2	GK	(NS7a_L116F,N_D63G,N_R203M,NSP12_G671S,NS3_S26L,Spike_P681R,Spike_R158del,NSP3_H1274Y,NS7a_V82A,Spike_F157del,Spike_T19R,NS7a_T120I,NSP6_L75F,N_R385K,N_D377Y,NSP3_S126L,M_I82T,NSP6_V149A,NSP2_R27C,Spike_D950N,NSP3_P822L,N_T362I,NSP13_P77L,Spike_E156G,NSP4_A446V,NSP15_H234Y,Spike_T478K,NSP12_P323L,Spike_D614G,Spike_L452R)
hCoV-19/Uzbekistan/401/2021	EPI_ISL_3188995	2021-06-25	Asia / Uzbekistan / Tashkent	Human	Original	Nasopharyngeal swab		Sentinel surveillance (ILI)	Illumina MiSeq	UGENE v. 39.0	Gap of 22 nucleotides when compared to the reference WIV04 sequence.	info	delta	B.1.617.2	GK	(Spike_H69del,N_D377Y,M_I82T,N_D63G,Spike_D950N,NSP12_G671S,NSP13_P77L,Spike_E156G,NS3_S26L,NSP4_A446V,Spike_T478K,Spike_P681R,Spike_V70del,Spike_R158del,Spike_N501Y,NSP12_P323L,Spike_D614G,Spike_Y144del,Spike_L452R,Spike_S982A,Spike_F157del,Spike_T19R)
hCoV-19/Uzbekistan/413/2021	EPI_ISL_3188997	2021-06-25	Asia / Uzbekistan / Tashkent	Human	Original	Nasopharyngeal swab		Sentinel surveillance (ILI)	Illumina MiSeq	UGENE v. 39.0	Gap of 25 nucleotides when compared to the reference WIV04 sequence.	info	delta	B.1.617.2	GK	(NS7a_L116F,N_D63G,NSP6_S106del,Spike_I418V,NS3_S26L,Spike_P681R,Spike_R158del,NSP3_H1274Y,Spike_Y144del,NS7a_V82A,Spike_F157del,Spike_T19R,NS7a_T120I,NSP6_L75F,N_R385K,N_D377Y,Spike_D950N,NSP13_P77L,NSP6_G107del,Spike_E156G,NSP6_F108del,NSP6_F34S,Spike_T478K,NSP12_P323L,Spike_D614G,Spike_L452R)
hCoV-19/Uzbekistan/416/2021	EPI_ISL_3189000	2021-06-25	Asia / Uzbekistan / Tashkent	Human	Original	Nasopharyngeal swab		Sentinel surveillance (ILI)	Illumina MiSeq	UGENE v. 39.0	Gap of 13 nucleotides when compared to the reference WIV04 sequence.	info	delta	B.1.617.2	GK	(NS7a_L116F,N_D63G,N_R203M,NSP12_G671S,NSP2_P129L,NS3_S26L,Spike_P681R,Spike_R158del,NSP3_H1274Y,NS7a_V82A,Spike_F157del,Spike_T19R,NS7a_T120I,NSP6_L75F,N_R385K,N_D377Y,NSP3_S126L,M_I82T,NSP6_V149A,Spike_D950N,N_M234I,NSP3_P822L,N_T362I,NSP13_P77L,Spike_E156G,NSP4_A446V,NSP15_H234Y,Spike_T478K,NSP12_P323L,Spike_D614G,Spike_L452R)
hCoV-19/Uzbekistan/3_1465-CAT/2022	EPI_ISL_15941881	2022-05-26	Asia / Uzbekistan / Tashkent	Human	Original	Oropharyngeal swab			Illumina MiSeq	Illumina COVIDSeq Assay	Insertion of 9 nucleotides when compared to the reference WIV04 sequence. Gap of 39 nucleotides when compared to the reference WIV04 sequence.	warn	omicron	BA.1.1	GRA	(NSP5_P132H,Spike_H69del,Spike_T95I,Spike_A67V,Spike_S151I,Spike_S373P,Spike_Q493R,Spike_N969K,Spike_H655Y,Spike_N856K,N_R203K,Spike_G142D,NSP4_D279N,NSP3_A1892T,Spike_Q954H,N_P13L,NSP3_L1266I,Spike_N501Y,N_R32del,M_Q19E,Spike_N440K,NSP4_T492I,Spike_L455S,NSP6_L105del,Spike_N679K,Spike_N764K,Spike_L212I,NSP6_G107del,Spike_Y505H,Spike_R346K,NSP6_I189V,Spike_T547K,M_D3G,Spike_D796Y,N_G204R,Spike_T4…
hCoV-19/Uzbekistan/20_1676-CAT/2022	EPI_ISL_15941897	2022-07-29	Asia / Uzbekistan / Tashkent	Human	Original	Oropharyngeal swab			Illumina MiSeq	Illumina COVIDSeq Assay	Stretches of NNNs (1.96% of overall sequence). Gap of 53 nucleotides when compared to the reference WIV04 sequence.	warn	omicron	BA.2.12.1	GRA	(NSP5_P132H,NSP3_G489S,Spike_L24del,NSP4_T327I,Spike_S373P,Spike_Q493R,Spike_N969K,Spike_H655Y,N_R203K,Spike_V213G,Spike_G142D,Spike_A27S,Spike_Q954H,N_P13L,Spike_N501Y,Spike_P25del,N_R32del,NS3_T223I,Spike_T19I,M_Q19E,NSP4_T492I,Spike_N679K,Spike_N764K,NSP6_G107del,Spike_Y505H,Spike_D796Y,N_G204R,Spike_T478K,N_S413R,M_A63T,Spike_S371F,Spike_K417N,NSP13_R392C,Spike_T376A,NSP6_S106del,Spike_G339D,…
hCoV-19/Uzbekistan/4_1466-CAT/2022	EPI_ISL_15941882	2022-05-26	Asia / Uzbekistan / Tashkent	Human	Original	Oropharyngeal swab			Illumina MiSeq	Illumina COVIDSeq Assay	Long stretches of NNNs (6.34% of overall sequence). Gap of 27 nucleotides when compared to the reference WIV04 sequence. NS7b without BLAST coverage.	alert	omicron	BA.2.9	GRA	(NSP5_P132H,NSP3_G489S,Spike_L24del,NSP4_T327I,Spike_S373P,Spike_N969K,Spike_H655Y,N_R203K,Spike_V213G,Spike_G142D,Spike_A27S,Spike_Q954H,N_P13L,Spike_P25del,N_R32del,NS3_T223I,Spike_T19I,M_Q19E,NSP4_T492I,Spike_N679K,Spike_N764K,NSP6_G107del,Spike_D796Y,N_G204R,M_A63T,Spike_S371F,NS3_H78Y,Spike_K417N,NSP13_R392C,Spike_T376A,NSP6_S106del,Spike_G339D,Spike_R408S,NSP4_L438F,NSP14_I42V,Spike_P681H,N…
hCoV-19/Uzbekistan/5_1559-CAT/2022	EPI_ISL_15941883	2022-07-18	Asia / Uzbekistan / Tashkent	Human	Original	Oropharyngeal swab			Illumina MiSeq	Illumina COVIDSeq Assay	Gap of 59 nucleotides when compared to the reference WIV04 sequence.	warn	omicron	BA.5.2	GRA	(NSP5_P132H,Spike_H69del,NSP3_G489S,Spike_L24del,NSP4_T327I,Spike_S373P,Spike_N969K,Spike_H655Y,N_R203K,Spike_V213G,Spike_G142D,Spike_A27S,Spike_Q954H,N_P13L,Spike_N501Y,Spike_P25del,N_R32del,NS3_T223I,Spike_T19I,M_Q19E,NSP4_T492I,M_D3N,Spike_N679K,Spike_N764K,NSP6_G107del,Spike_Y505H,Spike_D796Y,N_G204R,Spike_T478K,N_S413R,M_A63T,Spike_S371F,Spike_K417N,NSP13_R392C,Spike_F486V,Spike_T376A,NSP6_S…
hCoV-19/Uzbekistan/6_1565-CAT/2022	EPI_ISL_15941884	2022-07-18	Asia / Uzbekistan / Tashkent	Human	Original	Oropharyngeal swab			Illumina MiSeq	Illumina COVIDSeq Assay	Gap of 59 nucleotides when compared to the reference WIV04 sequence.	warn	omicron	BA.5.2	GRA	(NSP5_P132H,Spike_H69del,NSP3_G489S,Spike_L24del,NSP4_T327I,Spike_S373P,Spike_N969K,Spike_H655Y,N_R203K,Spike_V213G,Spike_G142D,NSP3_V665I,Spike_A27S,Spike_Q954H,N_P13L,Spike_N501Y,Spike_P25del,N_R32del,NS3_T223I,Spike_T19I,M_Q19E,NSP4_T492I,M_D3N,Spike_N679K,Spike_N764K,NSP6_G107del,Spike_Y505H,Spike_D796Y,N_G204R,Spike_T478K,N_S413R,M_A63T,NSP5_K90R,Spike_S371F,Spike_K417N,NSP13_R392C,Spike_F48…
hCoV-19/Uzbekistan/7_1566-CAT/2022	EPI_ISL_15941885	2022-07-18	Asia / Uzbekistan / Tashkent	Human	Original	Oropharyngeal swab			Illumina MiSeq	Illumina COVIDSeq Assay	Gap of 59 nucleotides when compared to the reference WIV04 sequence.	warn	omicron	BA.5.2	GRA	(NSP5_P132H,Spike_H69del,NSP3_G489S,Spike_L24del,NSP4_T327I,Spike_S373P,Spike_N969K,Spike_H655Y,N_R203K,Spike_V213G,Spike_G142D,Spike_A27S,Spike_Q954H,N_P13L,Spike_N501Y,Spike_P25del,N_R32del,NS3_T223I,Spike_T19I,M_Q19E,NSP4_T492I,M_D3N,Spike_N679K,Spike_N764K,NSP6_G107del,Spike_Y505H,Spike_D796Y,N_G204R,Spike_T478K,N_S413R,M_A63T,Spike_S371F,Spike_K417N,NSP13_R392C,Spike_F486V,Spike_T376A,NSP6_S…
hCoV-19/Uzbekistan/9_1568-CAT/2022	EPI_ISL_15941886	2022-07-18	Asia / Uzbekistan / Tashkent	Human	Original	Oropharyngeal swab			Illumina MiSeq	Illumina COVIDSeq Assay	Stretches of NNNs (2.18% of overall sequence). Gap of 59 nucleotides when compared to the reference WIV04 sequence.	warn	omicron	BA.5.2	GRA	(NSP5_P132H,Spike_H69del,NSP3_G489S,Spike_L24del,NSP4_T327I,Spike_S373P,Spike_N969K,Spike_H655Y,N_R203K,Spike_V213G,Spike_G142D,Spike_A27S,Spike_Q954H,N_P13L,Spike_N501Y,Spike_P25del,N_R32del,NS3_T223I,Spike_T19I,M_Q19E,NSP4_T492I,M_D3N,Spike_N679K,Spike_N764K,NSP6_G107del,Spike_Y505H,Spike_D796Y,N_G204R,Spike_T478K,N_S413R,M_A63T,Spike_S371F,Spike_K417N,NSP13_R392C,Spike_F486V,Spike_T376A,NSP6_S…
hCoV-19/Uzbekistan/10_1576-CAT/2022	EPI_ISL_15941887	2022-07-18	Asia / Uzbekistan / Tashkent	Human	Original	Oropharyngeal swab			Illumina MiSeq	Illumina COVIDSeq Assay	Gap of 59 nucleotides when compared to the reference WIV04 sequence.	warn	omicron	BA.5.2	GRA	(NSP5_P132H,Spike_H69del,NSP3_G489S,Spike_L24del,NSP4_T327I,Spike_S373P,Spike_N969K,Spike_H655Y,N_R203K,Spike_V213G,Spike_G142D,Spike_A27S,Spike_Q954H,N_P13L,Spike_N501Y,Spike_P25del,N_R32del,NS3_T223I,Spike_T19I,M_Q19E,NSP4_T492I,M_D3N,Spike_N679K,Spike_N764K,NSP6_G107del,Spike_Y505H,Spike_D796Y,N_G204R,Spike_T478K,N_S413R,M_A63T,Spike_S371F,Spike_K417N,NSP13_R392C,Spike_F486V,Spike_T376A,NSP6_S…
hCoV-19/Uzbekistan/11_1582-CAT/2022	EPI_ISL_15941888	2022-07-18	Asia / Uzbekistan / Tashkent	Human	Original	Oropharyngeal swab			Illumina MiSeq	Illumina COVIDSeq Assay	Stretches of NNNs (1.15% of overall sequence). Gap of 59 nucleotides when compared to the reference WIV04 sequence.	warn	omicron	BA.5.2	GRA	(NSP5_P132H,Spike_H69del,NSP3_G489S,Spike_L24del,NSP4_T327I,Spike_S373P,Spike_N969K,Spike_H655Y,N_R203K,Spike_V213G,Spike_G142D,Spike_A27S,Spike_Q954H,N_P13L,Spike_N501Y,Spike_P25del,N_R32del,NS3_T223I,Spike_T19I,M_Q19E,NSP4_T492I,M_D3N,Spike_N679K,Spike_N764K,NSP6_G107del,Spike_Y505H,Spike_D796Y,N_G204R,Spike_T478K,N_S413R,M_A63T,Spike_S371F,Spike_K417N,NSP13_R392C,Spike_F486V,Spike_T376A,NSP6_S…
hCoV-19/Uzbekistan/12_1607-CAT/2022	EPI_ISL_15941889	2022-07-29	Asia / Uzbekistan / Tashkent	Human	Original	Oropharyngeal swab			Illumina MiSeq	Illumina COVIDSeq Assay	Gap of 59 nucleotides when compared to the reference WIV04 sequence.	warn	omicron	BA.5.2	GRA	(NSP5_P132H,Spike_H69del,NSP3_G489S,Spike_L24del,NSP4_T327I,Spike_S373P,Spike_N969K,Spike_H655Y,N_R203K,Spike_V213G,Spike_G142D,Spike_A27S,Spike_Q954H,N_P13L,Spike_N501Y,Spike_P25del,N_R32del,NS3_T223I,Spike_T19I,M_Q19E,NSP4_T492I,M_D3N,Spike_N679K,Spike_N764K,NSP6_G107del,Spike_Y505H,Spike_D796Y,N_G204R,Spike_T478K,N_S413R,M_A63T,Spike_L212S,Spike_S371F,Spike_K417N,NSP13_R392C,Spike_F486V,Spike_…
hCoV-19/Uzbekistan/14_1615-CAT/2022	EPI_ISL_15941891	2022-07-29	Asia / Uzbekistan / Tashkent	Human	Original	Oropharyngeal swab			Illumina MiSeq	Illumina COVIDSeq Assay	Stretches of NNNs (1.56% of overall sequence). Gap of 62 nucleotides when compared to the reference WIV04 sequence.	warn	omicron	BA.5.2	GRA	(NSP5_P132H,Spike_H69del,NSP3_G489S,Spike_L24del,NSP4_T327I,Spike_S373P,Spike_N969K,Spike_H655Y,N_R203K,Spike_V213G,Spike_G142D,Spike_A27S,Spike_Q954H,N_P13L,Spike_N501Y,Spike_P25del,N_R32del,NS3_T223I,Spike_T19I,M_Q19E,NSP4_T492I,M_D3N,Spike_N679K,Spike_N764K,NSP6_G107del,Spike_Y505H,Spike_D796Y,N_G204R,Spike_T478K,N_S413R,M_A63T,Spike_S371F,NSP1_M85del,Spike_K417N,NSP13_R392C,Spike_F486V,Spike_…
hCoV-19/Uzbekistan/15_1621-CAT/2022	EPI_ISL_15941892	2022-07-29	Asia / Uzbekistan / Tashkent	Human	Original	Oropharyngeal swab			Illumina MiSeq	Illumina COVIDSeq Assay	Stretches of NNNs (1.06% of overall sequence). Gap of 59 nucleotides when compared to the reference WIV04 sequence.	warn	omicron	BA.5.2	GRA	(NSP5_P132H,Spike_H69del,NSP3_G489S,Spike_L24del,NSP4_T327I,Spike_S373P,Spike_N969K,Spike_H655Y,N_R203K,Spike_V213G,Spike_G142D,Spike_A27S,Spike_Q954H,N_P13L,Spike_N501Y,Spike_P25del,N_R32del,NS3_T223I,Spike_T19I,M_Q19E,NSP4_T492I,M_D3N,Spike_N679K,Spike_N764K,NSP3_R568H,NSP6_G107del,Spike_Y505H,Spike_D796Y,N_G204R,Spike_T478K,N_S413R,M_A63T,Spike_S371F,Spike_K417N,NSP13_R392C,Spike_F486V,Spike_T…
hCoV-19/Uzbekistan/16_1629-CAT/2022	EPI_ISL_15941893	2022-07-29	Asia / Uzbekistan / Tashkent	Human	Original	Oropharyngeal swab			Illumina MiSeq	Illumina COVIDSeq Assay	Stretches of NNNs (1.46% of overall sequence). Gap of 59 nucleotides when compared to the reference WIV04 sequence.	warn	omicron	BA.5.2	GRA	(NSP5_P132H,Spike_H69del,NSP3_G489S,Spike_L24del,NSP4_T327I,Spike_S373P,Spike_N969K,Spike_H655Y,N_R203K,Spike_V213G,Spike_G142D,Spike_A27S,Spike_Q954H,N_P13L,Spike_N501Y,Spike_P25del,N_R32del,NS3_T223I,Spike_T19I,NSP2_K554E,M_Q19E,NSP4_T492I,M_D3N,Spike_N679K,Spike_N764K,NSP6_G107del,Spike_Y505H,Spike_D796Y,N_G204R,Spike_T478K,N_S413R,M_A63T,Spike_S371F,Spike_K417N,NSP13_R392C,Spike_F486V,Spike_T…
hCoV-19/Uzbekistan/17_1651-CAT/2022	EPI_ISL_15941894	2022-07-29	Asia / Uzbekistan / Tashkent	Human	Original	Oropharyngeal swab			Illumina MiSeq	Illumina COVIDSeq Assay	Gap of 59 nucleotides when compared to the reference WIV04 sequence.	warn	omicron	BA.5.2	GRA	(NSP5_P132H,Spike_H69del,NSP3_G489S,Spike_L24del,NSP4_T327I,Spike_S373P,Spike_N969K,Spike_H655Y,N_R203K,Spike_V213G,Spike_G142D,Spike_A27S,Spike_Q954H,N_P13L,Spike_N501Y,Spike_P25del,N_R32del,NS3_T223I,Spike_T19I,M_Q19E,NSP4_T492I,M_D3N,Spike_N679K,Spike_N764K,NSP6_G107del,Spike_Y505H,Spike_D796Y,N_G204R,Spike_T478K,N_S413R,M_A63T,Spike_S371F,Spike_K417N,NSP13_R392C,Spike_F486V,Spike_T376A,NSP6_S…
hCoV-19/Uzbekistan/19_1666-CAT/2022	EPI_ISL_15941896	2022-07-29	Asia / Uzbekistan / Tashkent	Human	Original	Oropharyngeal swab			Illumina MiSeq	Illumina COVIDSeq Assay	Gap of 59 nucleotides when compared to the reference WIV04 sequence.	warn	omicron	BA.5.2	GRA	(NSP5_P132H,Spike_H69del,NSP3_G489S,Spike_L24del,NSP4_T327I,Spike_S373P,Spike_N969K,Spike_H655Y,N_R203K,Spike_V213G,Spike_G142D,Spike_A27S,Spike_Q954H,N_P13L,Spike_N501Y,Spike_P25del,N_R32del,NS3_T223I,Spike_T19I,M_Q19E,NSP4_T492I,M_D3N,Spike_N679K,Spike_N764K,NSP6_G107del,Spike_Y505H,Spike_D796Y,N_G204R,Spike_T478K,N_S413R,M_A63T,Spike_S940F,Spike_S371F,Spike_K417N,NSP13_R392C,Spike_F486V,Spike_…
hCoV-19/Uzbekistan/21_1677-CAT/2022	EPI_ISL_15941898	2022-07-29	Asia / Uzbekistan / Tashkent	Human	Original	Oropharyngeal swab			Illumina MiSeq	Illumina COVIDSeq Assay	Gap of 62 nucleotides when compared to the reference WIV04 sequence.	warn	omicron	BA.5.2	GRA	(NSP5_P132H,Spike_H69del,NSP3_G489S,Spike_L24del,NSP4_T327I,Spike_S373P,Spike_N969K,Spike_H655Y,N_R203K,Spike_V213G,Spike_G142D,Spike_A27S,Spike_Q954H,N_P13L,Spike_N501Y,Spike_P25del,N_R32del,NS3_T223I,Spike_T19I,M_Q19E,NSP4_T492I,M_D3N,Spike_N679K,Spike_N764K,NSP6_G107del,Spike_Y505H,Spike_D796Y,N_G204R,Spike_T478K,N_S413R,NSP2_D43Y,M_A63T,Spike_S371F,Spike_K417N,NSP13_R392C,Spike_F486V,Spike_T3…
hCoV-19/Uzbekistan/22_1683-CAT/2022	EPI_ISL_15941899	2022-07-29	Asia / Uzbekistan / Tashkent	Human	Original	Oropharyngeal swab			Illumina MiSeq	Illumina COVIDSeq Assay	Gap of 59 nucleotides when compared to the reference WIV04 sequence.	warn	omicron	BA.5.2	GRA	(NSP5_P132H,Spike_H69del,NSP3_G489S,Spike_L24del,NSP4_T327I,Spike_S373P,Spike_N969K,Spike_H655Y,N_R203K,Spike_V213G,Spike_G142D,Spike_A27S,Spike_Q954H,N_P13L,Spike_N501Y,Spike_P25del,N_R32del,NS3_T223I,Spike_T19I,M_Q19E,NSP4_T492I,M_D3N,Spike_N679K,Spike_N764K,NSP6_G107del,Spike_Y505H,Spike_D796Y,N_G204R,Spike_T478K,N_S413R,M_A63T,Spike_S371F,Spike_N450D,Spike_K417N,NSP13_R392C,NS3_A99V,Spike_F48…
hCoV-19/Uzbekistan/23_1685-CAT/2022	EPI_ISL_15941900	2022-07-29	Asia / Uzbekistan / Tashkent	Human	Original	Oropharyngeal swab			Illumina MiSeq	Illumina COVIDSeq Assay	Stretches of NNNs (1.13% of overall sequence). Gap of 59 nucleotides when compared to the reference WIV04 sequence.	warn	omicron	BA.5.2	GRA	(NSP5_P132H,Spike_H69del,NSP3_G489S,Spike_L24del,NSP4_T327I,Spike_S373P,Spike_N969K,Spike_H655Y,N_R203K,Spike_V213G,Spike_G142D,Spike_A27S,Spike_Q954H,N_P13L,Spike_N501Y,Spike_P25del,N_R32del,NS3_T223I,Spike_T19I,M_Q19E,NSP4_T492I,M_D3N,Spike_N679K,Spike_N764K,NSP6_G107del,Spike_Y505H,Spike_D796Y,N_G204R,Spike_T478K,N_S413R,M_A63T,Spike_S371F,Spike_K417N,NSP13_R392C,Spike_F486V,Spike_T376A,NSP6_S…
hCoV-19/Uzbekistan/24_1688-CAT/2022	EPI_ISL_15941901	2022-07-29	Asia / Uzbekistan / Tashkent	Human	Original	Oropharyngeal swab			Illumina MiSeq	Illumina COVIDSeq Assay	Stretches of NNNs (1.00% of overall sequence). Gap of 33 nucleotides when compared to the reference WIV04 sequence.	warn	omicron	BA.5.2	GRA	(NSP5_P132H,Spike_H69del,NSP3_G489S,Spike_L24del,NSP4_T327I,Spike_S373P,Spike_N969K,Spike_H655Y,N_R203K,Spike_V213G,Spike_G142D,Spike_A27S,Spike_Q954H,N_P13L,Spike_N501Y,Spike_P25del,N_R32del,NS3_T223I,Spike_T19I,M_Q19E,NSP4_T492I,M_D3N,Spike_N679K,Spike_N764K,NSP6_G107del,Spike_Y505H,Spike_D796Y,N_G204R,Spike_T478K,N_S413R,M_A63T,Spike_S371F,Spike_K417N,NSP13_R392C,Spike_F486V,Spike_T376A,NSP6_S…
hCoV-19/Uzbekistan/27_1714-CAT/2022	EPI_ISL_15941902	2022-07-29	Asia / Uzbekistan / Tashkent	Human	Original	Oropharyngeal swab			Illumina MiSeq	Illumina COVIDSeq Assay	Long stretches of NNNs (6.62% of overall sequence). Gap of 59 nucleotides when compared to the reference WIV04 sequence.	alert	omicron	BA.5.2	GRA	(NSP3_S692F,NSP5_P132H,N_S37A,Spike_H69del,NSP3_G489S,Spike_L24del,NSP4_T327I,Spike_S373P,Spike_N969K,Spike_H655Y,N_R203K,Spike_V213G,Spike_G142D,Spike_A27S,Spike_Q954H,N_P13L,NSP4_T214I,Spike_P25del,N_R32del,NS3_T223I,Spike_T19I,M_Q19E,NSP4_T492I,M_D3N,Spike_N679K,Spike_N764K,NSP6_G107del,Spike_D796Y,N_G204R,N_S413R,M_A63T,Spike_S371F,Spike_K417N,NSP13_R392C,Spike_T376A,NSP6_S106del,NSP13_T127N,…
hCoV-19/Uzbekistan/28_1716-CAT/2022	EPI_ISL_15941903	2022-07-29	Asia / Uzbekistan / Tashkent	Human	Original	Oropharyngeal swab			Illumina MiSeq	Illumina COVIDSeq Assay	Stretches of NNNs (1.49% of overall sequence). Gap of 59 nucleotides when compared to the reference WIV04 sequence.	warn	omicron	BA.5.2	GRA	(NSP5_P132H,Spike_H69del,NSP3_G489S,Spike_L24del,NSP4_T327I,Spike_S373P,Spike_N969K,Spike_H655Y,N_R203K,Spike_V213G,Spike_G142D,Spike_A27S,Spike_Q954H,N_P13L,Spike_N501Y,Spike_P25del,N_R32del,NS3_T223I,Spike_T19I,M_Q19E,NSP4_T492I,M_D3N,Spike_N679K,Spike_N764K,NSP6_G107del,Spike_Y505H,Spike_D796Y,N_G204R,Spike_T478K,N_S413R,M_A63T,Spike_S371F,Spike_K417N,NSP13_R392C,Spike_F486V,Spike_T376A,NSP6_S…
hCoV-19/Uzbekistan/29_1751-CAT/2022	EPI_ISL_15941904	2022-07-29	Asia / Uzbekistan / Tashkent	Human	Original	Oropharyngeal swab			Illumina MiSeq	Illumina COVIDSeq Assay	Stretches of NNNs (2.19% of overall sequence). Gap of 59 nucleotides when compared to the reference WIV04 sequence.	warn	omicron	BA.5.2	GRA	(NSP5_P132H,Spike_H69del,NSP3_G489S,Spike_L24del,NSP4_T327I,Spike_S373P,Spike_N969K,Spike_H655Y,N_R203K,Spike_V213G,Spike_G142D,Spike_A27S,Spike_Q954H,N_P13L,Spike_N501Y,Spike_P25del,N_R32del,NS3_T223I,Spike_T19I,NSP2_K554E,M_Q19E,NSP4_T492I,M_D3N,Spike_N679K,Spike_N764K,NSP6_G107del,Spike_Y505H,Spike_D796Y,N_G204R,Spike_T478K,N_S413R,M_A63T,Spike_S371F,Spike_K417N,NSP13_R392C,Spike_F486V,Spike_T…
hCoV-19/Uzbekistan/30_1767-CAT/2022	EPI_ISL_15941905	2022-07-29	Asia / Uzbekistan / Tashkent	Human	Original	Oropharyngeal swab			Illumina MiSeq	Illumina COVIDSeq Assay	Stretches of NNNs (1.07% of overall sequence). Gap of 62 nucleotides when compared to the reference WIV04 sequence.	warn	omicron	BA.5.2	GRA	(NSP5_P132H,Spike_H69del,NSP3_G489S,Spike_L24del,NSP4_T327I,Spike_S373P,Spike_N969K,Spike_H655Y,N_R203K,Spike_V213G,Spike_G142D,Spike_A27S,Spike_Q954H,N_P13L,Spike_N501Y,Spike_P25del,N_R32del,NS3_T223I,Spike_T19I,M_Q19E,NSP4_T492I,M_D3N,Spike_N679K,Spike_N764K,NSP6_G107del,Spike_Y505H,Spike_D796Y,N_G204R,Spike_T478K,N_S413R,M_A63T,Spike_S371F,Spike_K417N,NSP13_R392C,Spike_F486V,Spike_T376A,NSP6_S…
hCoV-19/Uzbekistan/31_1769-CAT/2022	EPI_ISL_15941906	2022-07-29	Asia / Uzbekistan / Tashkent	Human	Original	Oropharyngeal swab			Illumina MiSeq	Illumina COVIDSeq Assay	Stretches of NNNs (3.25% of overall sequence). Gap of 59 nucleotides when compared to the reference WIV04 sequence.	warn	omicron	BA.5.2	GRA	(NSP5_P132H,Spike_H69del,NSP3_G489S,Spike_L24del,NSP4_T327I,Spike_S373P,Spike_N969K,Spike_H655Y,N_R203K,Spike_V213G,Spike_G142D,Spike_A27S,Spike_Q954H,N_P13L,Spike_P25del,N_R32del,NS3_T223I,Spike_T19I,NSP2_S348P,M_Q19E,NSP4_T492I,M_D3N,Spike_N679K,Spike_N764K,NSP6_G107del,Spike_D796Y,N_G204R,N_S413R,M_A63T,Spike_S371F,Spike_K417N,NSP13_R392C,Spike_T376A,NSP6_S106del,NSP13_T127N,Spike_G339D,Spike_…
hCoV-19/Uzbekistan/33_1782-CAT/2022	EPI_ISL_15941907	2022-07-29	Asia / Uzbekistan / Tashkent	Human	Original	Oropharyngeal swab			Illumina MiSeq	Illumina COVIDSeq Assay	Stretches of NNNs (1.67% of overall sequence). Gap of 59 nucleotides when compared to the reference WIV04 sequence.	warn	omicron	BA.5.2	GRA	(NSP5_P132H,Spike_H69del,NSP3_G489S,Spike_L24del,NSP4_T327I,Spike_S373P,Spike_N969K,Spike_H655Y,N_R203K,Spike_V213G,Spike_G142D,Spike_A27S,Spike_Q954H,N_P13L,NSP2_Q395R,Spike_N501Y,Spike_P25del,N_R32del,NS3_T223I,Spike_T19I,M_Q19E,NSP4_T492I,M_D3N,Spike_N679K,Spike_N764K,NSP6_G107del,Spike_Y505H,Spike_D796Y,N_G204R,Spike_T478K,N_S413R,M_A63T,Spike_S371F,Spike_K417N,NSP13_R392C,Spike_F486V,Spike_T…
hCoV-19/Uzbekistan/34_1795-CAT/2022	EPI_ISL_15941908	2022-07-29	Asia / Uzbekistan / Tashkent	Human	Original	Oropharyngeal swab			Illumina MiSeq	Illumina COVIDSeq Assay	Stretches of NNNs (1.58% of overall sequence). Gap of 59 nucleotides when compared to the reference WIV04 sequence.	warn	omicron	BA.5.2	GRA	(NSP5_P132H,Spike_H69del,NSP3_G489S,Spike_L24del,NSP4_T327I,Spike_S373P,Spike_N969K,Spike_H655Y,N_R203K,Spike_V213G,Spike_G142D,Spike_A27S,Spike_Q954H,N_P13L,Spike_N501Y,Spike_P25del,N_R32del,NS3_T223I,Spike_T19I,M_Q19E,NSP4_T492I,M_D3N,Spike_N679K,Spike_N764K,NSP6_G107del,Spike_Y505H,Spike_D796Y,N_G204R,Spike_T478K,N_S413R,M_A63T,Spike_S371F,Spike_K417N,NSP13_R392C,Spike_F486V,Spike_T376A,NSP6_S…
hCoV-19/Uzbekistan/35_1796-CAT/2022	EPI_ISL_15941909	2022-07-29	Asia / Uzbekistan / Tashkent	Human	Original	Oropharyngeal swab			Illumina MiSeq	Illumina COVIDSeq Assay	Long stretches of NNNs (11.53% of overall sequence). Gap of 59 nucleotides when compared to the reference WIV04 sequence. NSP11 without BLAST coverage. NS7b without BLAST coverage.	alert	omicron	BA.5.2	GRA	(NSP5_P132H,Spike_H69del,NSP3_G489S,Spike_L24del,Spike_S373P,Spike_N969K,Spike_H655Y,N_R203K,Spike_V213G,Spike_G142D,Spike_A27S,Spike_Q954H,N_P13L,Spike_P25del,N_R32del,NS3_T223I,Spike_T19I,M_Q19E,NSP4_T492I,M_D3N,Spike_N679K,Spike_N764K,NSP6_G107del,Spike_D796Y,N_G204R,N_S413R,M_A63T,Spike_S371F,Spike_K417N,NSP13_R392C,Spike_T376A,NSP6_S106del,NSP13_T127N,Spike_G339D,Spike_R408S,NSP14_I42V,Spike…
hCoV-19/Uzbekistan/37_1803-CAT/2022	EPI_ISL_15941910	2022-07-29	Asia / Uzbekistan / Tashkent	Human	Original	Oropharyngeal swab			Illumina MiSeq	Illumina COVIDSeq Assay	Stretches of NNNs (2.78% of overall sequence). Gap of 59 nucleotides when compared to the reference WIV04 sequence.	warn	omicron	BA.5.2	GRA	(NSP5_P132H,Spike_H69del,NSP3_G489S,Spike_L24del,NSP4_T327I,Spike_S373P,Spike_N969K,Spike_H655Y,N_R203K,Spike_V213G,Spike_G142D,Spike_A27S,Spike_Q954H,N_P13L,Spike_N501Y,Spike_P25del,N_R32del,NS3_T223I,Spike_T19I,M_Q19E,NSP4_T492I,M_D3N,Spike_N679K,Spike_N764K,NSP6_G107del,Spike_D796Y,N_G204R,N_S413R,M_A63T,Spike_S371F,Spike_K417N,NSP13_R392C,Spike_F486V,Spike_T376A,NSP6_S106del,NSP13_T127N,Spike…
hCoV-19/Uzbekistan/39_1824-CAT/2022	EPI_ISL_15941911	2022-08-15	Asia / Uzbekistan / Tashkent	Human	Original	Oropharyngeal swab			Illumina MiSeq	Illumina COVIDSeq Assay	Stretches of NNNs (3.05% of overall sequence). Gap of 59 nucleotides when compared to the reference WIV04 sequence.	warn	omicron	BA.5.2	GRA	(NSP5_P132H,Spike_H69del,NSP3_G489S,Spike_L24del,NSP4_T327I,Spike_S373P,Spike_N969K,Spike_H655Y,N_R203K,Spike_V213G,Spike_G142D,Spike_A27S,Spike_Q954H,N_P13L,Spike_P25del,N_R32del,NS3_T223I,Spike_T19I,M_Q19E,NSP4_T492I,M_D3N,Spike_N679K,Spike_N764K,NSP6_G107del,Spike_D796Y,N_G204R,N_S413R,M_A63T,Spike_S371F,Spike_K417N,NSP13_R392C,Spike_T376A,NSP6_S106del,NSP13_T127N,Spike_G339D,Spike_R408S,NSP14…
hCoV-19/Uzbekistan/41_1845-CAT/2022	EPI_ISL_15941912	2022-08-15	Asia / Uzbekistan / Tashkent	Human	Original	Oropharyngeal swab			Illumina MiSeq	Illumina COVIDSeq Assay	Long stretches of NNNs (12.44% of overall sequence). Gap of 33 nucleotides when compared to the reference WIV04 sequence. NS6 without BLAST coverage.	alert	omicron	BA.5.2	GRA	(NSP5_P132H,Spike_H69del,NSP3_G489S,Spike_L24del,Spike_S373P,Spike_N969K,Spike_H655Y,N_R203K,Spike_V213G,Spike_G142D,Spike_A27S,Spike_Q954H,N_P13L,Spike_P25del,N_R32del,NS3_T223I,Spike_T19I,M_Q19E,NSP4_T492I,M_D3N,Spike_N679K,Spike_N764K,NSP6_G107del,Spike_D796Y,N_G204R,N_S413R,M_A63T,Spike_S371F,Spike_K417N,NSP13_R392C,Spike_T376A,NSP6_S106del,NSP13_T127N,Spike_G339D,Spike_R408S,NSP14_I42V,Spike…
hCoV-19/Uzbekistan/42_1846-CAT/2022	EPI_ISL_15941913	2022-08-15	Asia / Uzbekistan / Tashkent	Human	Original	Oropharyngeal swab			Illumina MiSeq	Illumina COVIDSeq Assay	Stretches of NNNs (3.98% of overall sequence). Gap of 33 nucleotides when compared to the reference WIV04 sequence.	warn	omicron	BA.5.2	GRA	(NSP5_P132H,Spike_H69del,NSP3_G489S,Spike_L24del,NSP4_T327I,Spike_S373P,Spike_N969K,Spike_H655Y,N_R203K,Spike_V213G,Spike_G142D,Spike_A27S,Spike_Q954H,N_P13L,Spike_P25del,N_R32del,NS3_T223I,Spike_T19I,M_Q19E,NSP4_T492I,M_D3N,Spike_N679K,Spike_N764K,NSP6_G107del,Spike_D796Y,N_G204R,N_S413R,M_A63T,Spike_S371F,Spike_K417N,NSP13_R392C,Spike_T376A,NSP6_S106del,NSP13_T127N,Spike_G339D,Spike_R408S,NSP14…
hCoV-19/Uzbekistan/44_1822-CAT/2022	EPI_ISL_15941915	2022-08-15	Asia / Uzbekistan / Tashkent	Human	Original	Oropharyngeal swab			Illumina MiSeq	Illumina COVIDSeq Assay	Stretches of NNNs (1.40% of overall sequence). Gap of 59 nucleotides when compared to the reference WIV04 sequence.	warn	omicron	BA.5.2	GRA	(NSP5_P132H,Spike_H69del,NSP3_G489S,Spike_L24del,NSP4_T327I,Spike_S373P,Spike_N969K,Spike_H655Y,N_R203K,Spike_V213G,Spike_G142D,Spike_A27S,Spike_Q954H,N_P13L,Spike_N501Y,Spike_P25del,N_R32del,NS3_T223I,Spike_T19I,M_Q19E,NSP4_T492I,M_D3N,Spike_N679K,Spike_N764K,NSP6_G107del,Spike_Y505H,Spike_D796Y,N_G204R,Spike_T478K,N_S413R,Spike_R237M,M_A63T,Spike_S371F,Spike_N450D,Spike_K417N,NSP13_R392C,Spike_…
hCoV-19/Uzbekistan/45_1840-CAT/2022	EPI_ISL_15941916	2022-08-15	Asia / Uzbekistan / Tashkent	Human	Original	Oropharyngeal swab			Illumina MiSeq	Illumina COVIDSeq Assay	Stretches of NNNs (2.21% of overall sequence). Gap of 59 nucleotides when compared to the reference WIV04 sequence.	warn	omicron	BA.5.2	GRA	(NSP5_P132H,Spike_H69del,NSP3_G489S,Spike_L24del,NSP4_T327I,Spike_S373P,Spike_N969K,Spike_H655Y,N_R203K,Spike_V213G,Spike_G142D,Spike_A27S,Spike_Q954H,N_P13L,Spike_N501Y,Spike_P25del,N_R32del,NS3_T223I,Spike_T19I,M_Q19E,NSP4_T492I,M_D3N,Spike_N679K,Spike_N764K,NSP6_G107del,Spike_Y505H,Spike_D796Y,N_G204R,Spike_T478K,N_S413R,M_A63T,Spike_S371F,NS8_I71F,Spike_K417N,NSP13_R392C,Spike_F486V,Spike_T37…
hCoV-19/Uzbekistan/46_1844-CAT/2022	EPI_ISL_15941917	2022-08-15	Asia / Uzbekistan / Tashkent	Human	Original	Oropharyngeal swab			Illumina MiSeq	Illumina COVIDSeq Assay	Gap of 59 nucleotides when compared to the reference WIV04 sequence.	warn	omicron	BA.5.2	GRA	(NSP5_P132H,Spike_H69del,NSP3_G489S,Spike_L24del,NSP4_T327I,Spike_S373P,Spike_N969K,Spike_H655Y,N_R203K,Spike_V213G,Spike_G142D,Spike_A27S,Spike_Q954H,N_P13L,Spike_N501Y,Spike_P25del,N_R32del,NS3_T223I,Spike_T19I,M_Q19E,NSP4_T492I,M_D3N,Spike_N679K,Spike_N764K,NSP6_G107del,Spike_Y505H,Spike_D796Y,N_G204R,Spike_T478K,N_S413R,M_A63T,Spike_S371F,Spike_K417N,NSP13_R392C,Spike_F486V,Spike_T376A,NSP6_S…
hCoV-19/Uzbekistan/47_1808-CAT/2022	EPI_ISL_15941918	2022-08-15	Asia / Uzbekistan / Tashkent	Human	Original	Oropharyngeal swab			Illumina MiSeq	Illumina COVIDSeq Assay	Gap of 59 nucleotides when compared to the reference WIV04 sequence.	warn	omicron	BA.5.2	GRA	(Spike_H69del,NSP3_G489S,Spike_L24del,NSP4_T327I,Spike_S373P,Spike_N969K,Spike_H655Y,N_R203K,Spike_V213G,Spike_G142D,Spike_A27S,Spike_Q954H,N_P13L,Spike_N501Y,Spike_P25del,N_R32del,NS3_T223I,Spike_T19I,M_Q19E,NSP4_T492I,Spike_P631S,M_D3N,Spike_N679K,Spike_N764K,NSP6_G107del,Spike_Y505H,Spike_D796Y,N_G204R,Spike_T478K,N_S413R,M_A63T,Spike_S371F,Spike_K417N,NSP13_R392C,Spike_F486V,Spike_T376A,NSP6_…
hCoV-19/Uzbekistan/8_1567-CAT/2022	EPI_ISL_15961449	2022-07-18	Asia / Uzbekistan / Tashkent	Human	Original	Oropharyngeal swab			Illumina MiSeq	Illumina COVIDSeq Assay	Long stretches of NNNs (25.06% of overall sequence). Gap of 13 nucleotide(s) found at refpos 9860 (Frameshift not confirmed by the submitter). Gap of 13 nucleotide(s) at refpos 9860 occurred >=100 times in >=10 locations. Gap of 54 nucleotides when compared to the reference WIV04 sequence. NSP11 without BLAST coverage. E without BLAST coverage.	alert	omicron	BA.5.2	GRA	(Spike_H69del,NSP3_G489S,NSP13_R392C,NSP4_T327I,Spike_F486V,Spike_H655Y,N_R203K,Spike_G142D,Spike_Q954H,Spike_G339D,N_P13L,Spike_N501Y,N_R32del,NS3_T223I,NSP14_I42V,Spike_P681H,M_Q19E,Spike_N440K,N_S33del,NSP1_S135R,Spike_Q498R,Spike_N679K,Spike_S477N,Spike_Y505H,N_E31del,NSP15_T112I,Spike_E484A,N_G204R,Spike_T478K,N_S413R,Spike_V70del,M_A63T,NSP12_P323L,Spike_D614G,Spike_L452R)
hCoV-19/Uzbekistan/38_1806-CAT/2022	EPI_ISL_15961450	2022-07-29	Asia / Uzbekistan / Tashkent	Human	Original	Oropharyngeal swab			Illumina MiSeq	Illumina COVIDSeq Assay	Long stretches of NNNs (8.19% of overall sequence). Gap of 1 nucleotide(s) found at refpos 28254 (Frameshift not confirmed by the submitter). Gap of 1 nucleotide(s) at refpos 28254 occurred >=100 times in >=10 locations. Gap of 60 nucleotides when compared to the reference WIV04 sequence. NS7b without BLAST coverage.	alert	omicron	BA.5.2	GRA	(NSP5_P132H,Spike_H69del,NSP3_G489S,Spike_L24del,Spike_S373P,Spike_N969K,Spike_H655Y,N_R203K,Spike_V213G,Spike_G142D,Spike_R21T,Spike_A27S,Spike_Q954H,N_P13L,Spike_P25del,N_R32del,NS3_T223I,Spike_T19I,M_Q19E,NSP4_T492I,M_D3N,Spike_N679K,Spike_N764K,NSP6_G107del,Spike_D796Y,N_G204R,M_A63T,Spike_S371F,Spike_K417N,NSP13_R392C,Spike_T376A,NSP6_S106del,NSP13_T127N,Spike_G339D,Spike_R408S,NSP14_I42V,Sp…
hCoV-19/Uzbekistan/79_1862-CAT/2022	EPI_ISL_18378677	2022	Asia / Uzbekistan / Tashkent	Human	Original	Oropharyngeal swab			Illumina MiSeq	Illumina COVIDSeq Assay	Stretches of NNNs (1.58% of overall sequence). Gap of 62 nucleotides when compared to the reference WIV04 sequence.	warn	omicron	BA.5.2	GRA	(NSP5_P132H,Spike_H69del,NSP12_G671S,NSP3_G489S,Spike_L24del,NSP4_T327I,Spike_S373P,Spike_N969K,Spike_H655Y,N_R203K,Spike_G142D,Spike_A27S,Spike_Q954H,N_P13L,NSP3_V1139I,Spike_N501Y,Spike_P25del,N_R32del,Spike_V213E,NS3_T223I,Spike_T19I,NSP3_G1716S,M_Q19E,NSP4_T492I,Spike_N460K,Spike_N679K,Spike_N764K,NSP6_G107del,Spike_Y505H,Spike_D796Y,N_G204R,Spike_T478K,N_S413R,M_A63T,Spike_S371F,Spike_K417N,…
hCoV-19/Uzbekistan/88_1801-CAT/2022	EPI_ISL_18378684	2022	Asia / Uzbekistan / Tashkent	Human	Original	Oropharyngeal swab			Illumina MiSeq	Illumina COVIDSeq Assay	Long stretches of NNNs (15.35% of overall sequence). Gap of 33 nucleotides when compared to the reference WIV04 sequence. NS7a without BLAST coverage. NS7b without BLAST coverage. NS6 without BLAST coverage. E without BLAST coverage.	alert	omicron	BA.5.2	GRA	(NSP5_P132H,Spike_S371F,Spike_H69del,NSP3_G489S,NSP13_R392C,Spike_K417N,Spike_L24del,NSP4_T327I,Spike_S373P,NSP6_S106del,Spike_T376A,Spike_N969K,Spike_H655Y,N_R203K,Spike_G142D,Spike_A27S,Spike_Q954H,NSP13_T127N,Spike_G339D,N_P13L,Spike_R408S,Spike_P25del,N_R32del,NS3_T223I,Spike_T19I,NSP14_I42V,Spike_P681H,NSP4_L264F,M_Q19E,N_S33del,NSP1_S135R,Spike_S375F,Spike_D405N,Spike_N679K,Spike_N764K,NSP6…
hCoV-19/Uzbekistan/92_1831-CAT/2022	EPI_ISL_18378685	2022	Asia / Uzbekistan / Tashkent	Human	Original	Oropharyngeal swab			Illumina MiSeq	Illumina COVIDSeq Assay	Long stretches of NNNs (8.76% of overall sequence). Gap of 33 nucleotides when compared to the reference WIV04 sequence. NS7a without BLAST coverage. NSP11 without BLAST coverage. NS7b without BLAST coverage. NS6 without BLAST coverage.	alert	omicron	BA.5.2	GRA	(NSP5_P132H,Spike_H69del,NSP3_G489S,Spike_L24del,NSP4_T327I,Spike_S373P,Spike_N969K,Spike_H655Y,N_R203K,Spike_V213G,Spike_G142D,Spike_A27S,Spike_Q954H,N_P13L,Spike_P25del,N_R32del,NS3_T223I,Spike_T19I,M_Q19E,NSP4_T492I,M_D3N,Spike_N679K,Spike_N764K,NSP6_G107del,Spike_D796Y,N_G204R,M_A63T,Spike_S371F,Spike_K417N,NSP13_R392C,Spike_T376A,NSP6_S106del,NSP13_T127N,Spike_G339D,Spike_R408S,NSP14_I42V,Sp…
hCoV-19/Uzbekistan/94_1810-CAT/2022	EPI_ISL_18378686	2022	Asia / Uzbekistan / Tashkent	Human	Original	Oropharyngeal swab			Illumina MiSeq	Illumina COVIDSeq Assay	Stretches of NNNs (3.40% of overall sequence). Gap of 33 nucleotides when compared to the reference WIV04 sequence. NS6 without BLAST coverage.	warn	omicron	BA.5.2	GRA	(NSP5_P132H,Spike_H69del,NSP3_G489S,Spike_L24del,NSP4_T327I,Spike_S373P,Spike_N969K,Spike_H655Y,N_R203K,Spike_V213G,Spike_A27S,Spike_Q954H,N_P13L,NSP6_V152F,Spike_N501Y,Spike_P25del,N_R32del,NS3_T223I,Spike_T19I,M_Q19E,NSP4_T492I,M_D3N,Spike_N679K,Spike_N764K,NSP3_A1310V,NSP6_G107del,Spike_Y505H,Spike_D796Y,N_G204R,Spike_T478K,N_S413R,M_A63T,Spike_S371F,Spike_K417N,NSP13_R392C,Spike_F486V,Spike_T…
hCoV-19/Uzbekistan/13_1614-CAT/2022	EPI_ISL_15941890	2022-07-29	Asia / Uzbekistan / Tashkent	Human	Original	Oropharyngeal swab			Illumina MiSeq	Illumina COVIDSeq Assay	Stretches of NNNs (1.58% of overall sequence). Gap of 59 nucleotides when compared to the reference WIV04 sequence.	warn	omicron	BA.5.2.20	GRA	(NSP5_P132H,Spike_H69del,NSP3_G489S,Spike_L24del,NSP4_T327I,Spike_S373P,Spike_N969K,Spike_H655Y,N_R203K,Spike_V213G,Spike_G142D,Spike_A27S,NSP12_T225I,Spike_Q954H,N_P13L,Spike_N501Y,Spike_P25del,N_R32del,NS3_T223I,Spike_T19I,M_Q19E,NS3_L41R,NSP4_T492I,M_D3N,Spike_N679K,Spike_N764K,NSP6_G107del,Spike_Y505H,Spike_D796Y,N_G204R,Spike_T478K,N_S413R,M_A63T,Spike_S371F,Spike_K417N,NSP13_R392C,Spike_F48…
hCoV-19/Uzbekistan/43_1819-CAT/2022	EPI_ISL_15941914	2022-08-15	Asia / Uzbekistan / Tashkent	Human	Original	Oropharyngeal swab			Illumina MiSeq	Illumina COVIDSeq Assay	Stretches of NNNs (2.74% of overall sequence). Gap of 33 nucleotides when compared to the reference WIV04 sequence.	warn	omicron	BA.5.2.20	GRA	(NSP5_P132H,Spike_H69del,NSP3_G489S,Spike_L24del,NSP4_T327I,Spike_S373P,Spike_N969K,Spike_H655Y,N_R203K,Spike_V213G,Spike_G142D,Spike_A27S,Spike_Q954H,N_P13L,Spike_N501Y,Spike_P25del,N_R32del,NS3_T223I,Spike_T19I,M_Q19E,NSP4_T492I,M_D3N,Spike_N679K,Spike_N764K,NSP6_G107del,Spike_Y505H,Spike_D796Y,N_G204R,N_S413R,M_A63T,Spike_S371F,Spike_K417N,NSP13_R392C,Spike_F486V,Spike_T376A,NSP6_S106del,NSP13…
hCoV-19/Uzbekistan/18_1665-CAT/2022	EPI_ISL_15941895	2022-07-29	Asia / Uzbekistan / Tashkent	Human	Original	Oropharyngeal swab			Illumina MiSeq	Illumina COVIDSeq Assay	Gap of 68 nucleotides when compared to the reference WIV04 sequence.	warn	omicron	BF.5	GRA	(NSP5_P132H,Spike_H69del,NSP3_G489S,Spike_L24del,NSP4_T327I,Spike_S373P,Spike_N969K,Spike_H655Y,N_R203K,Spike_V213G,Spike_G142D,Spike_A27S,NSP4_T189I,Spike_Q954H,N_P13L,Spike_N501Y,Spike_P25del,N_R32del,NS3_T223I,Spike_T19I,M_Q19E,NSP4_T492I,M_D3N,Spike_N679K,Spike_N764K,NSP6_G107del,Spike_Y505H,NS7a_H47Y,Spike_D796Y,N_G204R,Spike_T478K,N_S413R,Spike_V143del,M_A63T,Spike_S371F,Spike_K417N,NSP13_R…
hCoV-19/Uzbekistan/78_1861-CAT/2022	EPI_ISL_18378676	2022	Asia / Uzbekistan / Tashkent	Human	Original	Oropharyngeal swab			Illumina MiSeq	Illumina COVIDSeq Assay	Gap of 53 nucleotides when compared to the reference WIV04 sequence.	warn	omicron	BN.1.9	GRA	(NSP5_P132H,E_V58F,NSP12_G671S,NSP3_G489S,Spike_L24del,NSP4_T327I,Spike_S373P,Spike_N969K,Spike_H655Y,N_R203K,Spike_V213G,Spike_W152R,Spike_A27S,Spike_Q954H,N_P13L,Spike_N501Y,Spike_P25del,N_R32del,NS3_T223I,Spike_T19I,M_Q19E,Spike_N440K,NSP4_T492I,Spike_N460K,Spike_F157L,NSP3_S403L,Spike_K147E,Spike_N679K,Spike_N764K,E_T11A,NSP6_G107del,Spike_Y505H,Spike_D796Y,N_G204R,Spike_T478K,N_S413R,M_A63T,…
hCoV-19/Uzbekistan/74_1856-CAT/2022	EPI_ISL_18378673	2022	Asia / Uzbekistan / Tashkent	Human	Original	Oropharyngeal swab			Illumina MiSeq	Illumina COVIDSeq Assay	Gap of 62 nucleotides when compared to the reference WIV04 sequence.	warn	omicron	BQ.1.23	GRA	(NSP5_P132H,Spike_H69del,NSP3_G489S,Spike_L24del,NSP4_T327I,Spike_S373P,Spike_N969K,Spike_H655Y,N_R203K,Spike_V213G,Spike_G142D,Spike_A27S,Spike_Q954H,N_P13L,Spike_N501Y,Spike_P25del,N_R32del,NS3_T223I,Spike_T19I,M_Q19E,Spike_N440K,NSP4_T492I,Spike_N460K,N_E136D,M_D3N,Spike_N679K,Spike_N764K,NSP6_G107del,Spike_Y505H,NSP13_N268S,Spike_D796Y,N_G204R,Spike_T478K,N_S413R,NSP6_L260F,M_A63T,Spike_R346T…
hCoV-19/Uzbekistan/83_1868-CAT/2022	EPI_ISL_18378679	2022	Asia / Uzbekistan / Tashkent	Human	Original	Oropharyngeal swab			Illumina MiSeq	Illumina COVIDSeq Assay	Gap of 62 nucleotides when compared to the reference WIV04 sequence.	warn	omicron	CK.1	GRA	(NSP5_P132H,Spike_H69del,NSP3_G489S,Spike_L24del,NSP4_T327I,Spike_S373P,Spike_N969K,Spike_H655Y,N_R203K,Spike_V213G,Spike_G142D,Spike_A27S,Spike_Q954H,N_P13L,NSP2_P129S,Spike_N501Y,Spike_P25del,N_R32del,NS3_T223I,Spike_T19I,M_Q19E,Spike_N440K,NSP4_T492I,Spike_N460K,NSP1_R124C,M_D3N,Spike_N679K,Spike_N764K,NSP6_G107del,Spike_Y505H,Spike_D796Y,N_G204R,Spike_T478K,N_S413R,M_A63T,Spike_S371F,NSP13_R3…
hCoV-19/Uzbekistan/84_1869-CAT/2022	EPI_ISL_18378680	2022	Asia / Uzbekistan / Tashkent	Human	Original	Oropharyngeal swab			Illumina MiSeq	Illumina COVIDSeq Assay	Gap of 59 nucleotides when compared to the reference WIV04 sequence.	warn	omicron	CK.1	GRA	(NSP5_P132H,Spike_H69del,NSP3_G489S,Spike_L24del,NSP4_T327I,Spike_S373P,Spike_N969K,Spike_H655Y,N_R203K,Spike_V213G,Spike_G142D,NSP2_K142R,Spike_A27S,Spike_Q954H,N_P13L,Spike_N501Y,Spike_P25del,N_R32del,NS3_T223I,Spike_T19I,M_Q19E,Spike_N440K,NSP4_T492I,Spike_N460K,M_D3N,Spike_N679K,Spike_N764K,NS3_A72T,NSP6_G107del,Spike_Y505H,Spike_D796Y,N_G204R,Spike_T478K,N_S413R,M_A63T,Spike_S371F,N_P365S,Sp…
hCoV-19/Uzbekistan/85_1871-CAT/2022	EPI_ISL_18378681	2022	Asia / Uzbekistan / Tashkent	Human	Original	Oropharyngeal swab			Illumina MiSeq	Illumina COVIDSeq Assay	Gap of 59 nucleotides when compared to the reference WIV04 sequence.	warn	omicron	CK.1	GRA	(NSP5_P132H,Spike_H69del,NSP3_G489S,Spike_L24del,NSP4_T327I,Spike_S373P,Spike_N969K,Spike_H655Y,N_R203K,Spike_V213G,Spike_G142D,NSP2_K142R,Spike_A27S,Spike_Q954H,N_P13L,Spike_N501Y,Spike_P25del,N_R32del,NS3_T223I,Spike_T19I,M_Q19E,Spike_N440K,NSP4_T492I,Spike_N460K,M_D3N,Spike_N679K,Spike_N764K,NS3_A72T,NSP6_G107del,Spike_Y505H,Spike_D796Y,N_G204R,Spike_T478K,N_S413R,M_A63T,Spike_S371F,N_P365S,NS…
hCoV-19/Uzbekistan/71_1853-CAT/2022	EPI_ISL_18378670	2022	Asia / Uzbekistan / Tashkent	Human	Original	Oropharyngeal swab			Illumina MiSeq	Illumina COVIDSeq Assay	Gap of 59 nucleotides when compared to the reference WIV04 sequence.	warn	omicron	CL.1	GRA	(NSP5_P132H,Spike_H69del,NSP3_G489S,Spike_L24del,NSP4_T327I,Spike_S373P,NSP13_N102S,Spike_N969K,Spike_H655Y,N_R203K,Spike_V213G,Spike_G142D,Spike_A27S,Spike_Q954H,N_P13L,Spike_N501Y,Spike_P25del,N_R32del,NS3_T223I,Spike_T19I,M_Q19E,Spike_N440K,NSP4_T492I,Spike_N460K,M_D3N,Spike_N679K,Spike_N764K,NS8_F41C,NSP6_G107del,Spike_Y505H,Spike_D796Y,N_G204R,Spike_T478K,N_S413R,M_A63T,Spike_S371F,Spike_K41…
hCoV-19/Uzbekistan/67_1847-CAT/2022	EPI_ISL_18378666	2022	Asia / Uzbekistan / Tashkent	Human	Original	Oropharyngeal swab			Illumina MiSeq	Illumina COVIDSeq Assay	Gap of 56 nucleotides when compared to the reference WIV04 sequence.	warn	omicron	XBB.1	GRA	(NSP5_P132H,NSP12_G671S,NSP3_G489S,Spike_L24del,NSP4_T327I,Spike_N969K,Spike_H655Y,N_R203K,Spike_G142D,Spike_A27S,Spike_Q954H,N_P13L,Spike_N501Y,Spike_P25del,N_R32del,Spike_V213E,NS3_T223I,Spike_T19I,Spike_H146Q,M_Q19E,Spike_N440K,NSP4_T492I,Spike_N460K,Spike_N679K,Spike_N764K,E_T11A,NSP6_G107del,Spike_Y505H,Spike_D796Y,N_G204R,Spike_T478K,N_S413R,M_A63T,Spike_R346T,Spike_V445P,NSP13_R392C,Spike_…
hCoV-19/Uzbekistan/68_1850-CAT/2022	EPI_ISL_18378667	2022	Asia / Uzbekistan / Tashkent	Human	Original	Oropharyngeal swab			Illumina MiSeq	Illumina COVIDSeq Assay	Gap of 65 nucleotides when compared to the reference WIV04 sequence.	warn	omicron	XBB.1	GRA	(NSP5_P132H,NSP12_G671S,NSP3_G489S,Spike_L24del,NSP4_T327I,Spike_S373P,Spike_N969K,Spike_H655Y,N_R203K,Spike_G142D,Spike_A27S,Spike_Q954H,NSP1_Q66R,N_P13L,Spike_N501Y,Spike_P25del,N_R32del,Spike_V213E,NS3_T223I,Spike_T19I,Spike_H146Q,M_Q19E,Spike_N440K,NSP4_T492I,Spike_N460K,Spike_N679K,Spike_N764K,E_T11A,NSP6_G107del,Spike_Y505H,Spike_D796Y,N_G204R,Spike_T478K,N_S413R,M_A63T,Spike_R346T,Spike_S3…
hCoV-19/Uzbekistan/70_1852-CAT/2022	EPI_ISL_18378669	2022	Asia / Uzbekistan / Tashkent	Human	Original	Oropharyngeal swab			Illumina MiSeq	Illumina COVIDSeq Assay	Stretches of NNNs (1.49% of overall sequence). Gap of 56 nucleotides when compared to the reference WIV04 sequence.	warn	omicron	XBB.1	GRA	(NSP5_P132H,NSP12_G671S,NSP3_G489S,Spike_L24del,NSP4_T327I,Spike_S373P,Spike_N969K,Spike_H655Y,N_R203K,Spike_G142D,Spike_A27S,Spike_Q954H,N_P13L,Spike_N501Y,Spike_P25del,N_R32del,Spike_V213E,NS3_T223I,Spike_T19I,Spike_H146Q,M_Q19E,Spike_N440K,NSP4_T492I,Spike_N460K,Spike_N679K,Spike_N764K,E_T11A,NSP6_G107del,Spike_Y505H,Spike_D796Y,N_G204R,Spike_T478K,N_S413R,M_A63T,Spike_R346T,Spike_S371F,Spike_…
hCoV-19/Uzbekistan/72_1854-CAT/2022	EPI_ISL_18378671	2022	Asia / Uzbekistan / Tashkent	Human	Original	Oropharyngeal swab			Illumina MiSeq	Illumina COVIDSeq Assay	NS8_G8stop results in 94.2% truncation of the protein sequence. Gap of 30 nucleotides when compared to the reference WIV04 sequence.	warn	omicron	XBB.1	GRA	(NSP5_P132H,NSP12_G671S,NSP3_G489S,Spike_L24del,NSP4_T327I,Spike_S373P,Spike_N969K,Spike_H655Y,N_R203K,Spike_A27S,Spike_Q954H,N_P13L,Spike_N501Y,Spike_P25del,N_R32del,Spike_V213E,NS3_T223I,Spike_T19I,Spike_H146Q,M_Q19E,Spike_N440K,NSP4_T492I,Spike_N460K,Spike_N679K,Spike_N764K,E_T11A,NSP6_G107del,Spike_Y505H,Spike_D796Y,N_G204R,Spike_T478K,N_S413R,M_A63T,Spike_R346T,Spike_S371F,Spike_V445P,NSP13_…
hCoV-19/Uzbekistan/73_1855-CAT/2022	EPI_ISL_18378672	2022	Asia / Uzbekistan / Tashkent	Human	Original	Oropharyngeal swab			Illumina MiSeq	Illumina COVIDSeq Assay	Stretches of NNNs (2.88% of overall sequence). Gap of 30 nucleotides when compared to the reference WIV04 sequence.	warn	omicron	XBB.1	GRA	(NSP5_P132H,NSP12_G671S,NSP3_G489S,Spike_L24del,NSP4_T327I,Spike_N969K,Spike_H655Y,N_R203K,Spike_G142D,Spike_A27S,Spike_Q954H,N_P13L,Spike_N501Y,Spike_P25del,N_R32del,Spike_V213E,NS3_T223I,Spike_T19I,Spike_H146Q,M_Q19E,Spike_N440K,NSP4_T492I,Spike_N460K,Spike_N679K,Spike_N764K,E_T11A,NSP6_G107del,Spike_Y505H,Spike_D796Y,N_G204R,Spike_T478K,N_S413R,M_A63T,Spike_R346T,Spike_V445P,Spike_K417N,NSP13_…
hCoV-19/Uzbekistan/77_1860-CAT/2022	EPI_ISL_18378675	2022	Asia / Uzbekistan / Tashkent	Human	Original	Oropharyngeal swab			Illumina MiSeq	Illumina COVIDSeq Assay	Stretches of NNNs (1.43% of overall sequence). Gap of 56 nucleotides when compared to the reference WIV04 sequence.	warn	omicron	XBB.1	GRA	(NSP5_P132H,NSP12_G671S,NSP3_G489S,Spike_L24del,NSP4_T327I,Spike_S373P,Spike_N969K,Spike_H655Y,N_R203K,Spike_G142D,Spike_A27S,Spike_Q954H,N_P13L,Spike_N501Y,Spike_P25del,N_R32del,Spike_V213E,NS3_T223I,Spike_T19I,Spike_H146Q,M_Q19E,Spike_N440K,NSP4_T492I,Spike_N460K,Spike_N679K,Spike_N764K,E_T11A,NSP6_G107del,Spike_Y505H,Spike_D796Y,N_G204R,Spike_T478K,N_S413R,M_A63T,Spike_R346T,Spike_S371F,Spike_…
hCoV-19/Uzbekistan/82_1867-CAT/2022	EPI_ISL_18378678	2022	Asia / Uzbekistan / Tashkent	Human	Original	Oropharyngeal swab			Illumina MiSeq	Illumina COVIDSeq Assay	NS8_G8stop results in 94.2% truncation of the protein sequence. Gap of 56 nucleotides when compared to the reference WIV04 sequence.	warn	omicron	XBB.1	GRA	(NSP5_P132H,NS3_Q38R,NSP12_G671S,NSP3_G489S,Spike_L24del,NSP4_T327I,Spike_S373P,Spike_N969K,Spike_H655Y,N_R203K,Spike_G142D,Spike_A27S,Spike_Q954H,N_P13L,Spike_N501Y,Spike_P25del,N_R32del,Spike_V213E,NS3_T223I,Spike_T19I,Spike_H146Q,M_Q19E,Spike_N440K,NSP4_T492I,Spike_N460K,Spike_N679K,Spike_N764K,NSP6_G107del,Spike_Y505H,Spike_D796Y,N_G204R,Spike_T478K,N_S413R,M_A63T,Spike_R346T,Spike_S371F,Spik…
hCoV-19/Uzbekistan/87_1873-CAT/2022	EPI_ISL_18378683	2022	Asia / Uzbekistan / Tashkent	Human	Original	Oropharyngeal swab			Illumina MiSeq	Illumina COVIDSeq Assay	Stretches of NNNs (2.87% of overall sequence). Gap of 30 nucleotides when compared to the reference WIV04 sequence.	warn	omicron	XBB.1	GRA	(NSP5_P132H,NSP12_G671S,NSP3_G489S,Spike_L24del,NSP4_T327I,Spike_N969K,Spike_H655Y,N_R203K,Spike_G142D,Spike_A27S,Spike_Q954H,N_P13L,Spike_N501Y,Spike_P25del,N_R32del,Spike_V213E,NS3_T223I,Spike_T19I,Spike_H146Q,M_Q19E,NSP4_T492I,Spike_N460K,Spike_N679K,Spike_N764K,E_T11A,NSP6_G107del,Spike_Y505H,Spike_D796Y,N_G204R,Spike_T478K,N_S413R,M_A63T,Spike_R346T,Spike_V445P,NSP13_R392C,NSP6_S106del,Spike…
hCoV-19/Uzbekistan/86_1872-CAT/2022	EPI_ISL_18378682	2022	Asia / Uzbekistan / Tashkent	Human	Original	Oropharyngeal swab			Illumina MiSeq	Illumina COVIDSeq Assay	Stretches of NNNs (1.49% of overall sequence). Gap of 56 nucleotides when compared to the reference WIV04 sequence.	warn	omicron	XBB.2	GRA	(NSP5_P132H,NSP12_G671S,NSP3_G489S,Spike_L24del,NSP4_T327I,Spike_S373P,Spike_N969K,Spike_H655Y,N_R203K,Spike_G142D,Spike_A27S,Spike_Q954H,N_P13L,Spike_N501Y,Spike_P25del,N_R32del,Spike_V213E,NS3_T223I,Spike_T19I,Spike_H146Q,M_Q19E,Spike_N440K,Spike_D253G,NSP4_T492I,Spike_N460K,Spike_N679K,Spike_N764K,E_T11A,NSP6_G107del,Spike_Y505H,Spike_D796Y,N_G204R,Spike_T478K,N_S413R,M_A63T,Spike_R346T,NSP3_V…
hCoV-19/Uzbekistan/69_1851-CAT/2022	EPI_ISL_18378668	2022	Asia / Uzbekistan / Tashkent	Human	Original	Oropharyngeal swab			Illumina MiSeq	Illumina COVIDSeq Assay	Gap of 56 nucleotides when compared to the reference WIV04 sequence.	warn	omicron	XBB.8	GRA	(NSP5_P132H,NSP3_A1711V,NSP12_G671S,NSP3_G489S,Spike_L24del,NSP4_T327I,Spike_S373P,Spike_N969K,Spike_H655Y,N_R203K,Spike_A27S,Spike_Q954H,N_P13L,Spike_N501Y,Spike_P25del,N_R32del,Spike_V213E,NS3_T223I,Spike_T19I,Spike_H146Q,Spike_N440K,NSP4_T492I,Spike_N460K,Spike_R1014T,Spike_N679K,Spike_N764K,NSP2_I295V,E_T11A,NSP6_G107del,Spike_Y505H,Spike_D796Y,N_G204R,Spike_T478K,N_S413R,M_A63T,Spike_R346T,S…
hCoV-19/Uzbekistan/75_1857-CAT/2022	EPI_ISL_18378674	2022	Asia / Uzbekistan / Tashkent	Human	Original	Oropharyngeal swab			Illumina MiSeq	Illumina COVIDSeq Assay	Stretches of NNNs (1.69% of overall sequence). Gap of 56 nucleotides when compared to the reference WIV04 sequence.	warn	omicron	XBB.8	GRA	(NSP5_P132H,NSP3_A1711V,NSP12_G671S,NSP3_G489S,Spike_L24del,NSP4_T327I,Spike_N969K,Spike_H655Y,N_R203K,Spike_G142D,Spike_A27S,Spike_Q954H,N_P13L,Spike_N501Y,Spike_P25del,N_R32del,Spike_V213E,NS3_T223I,Spike_T19I,Spike_H146Q,M_Q19E,Spike_N440K,NSP4_T492I,Spike_N460K,Spike_N679K,Spike_N764K,E_T11A,NSP6_G107del,Spike_Y505H,Spike_D796Y,N_G204R,Spike_T478K,N_S413R,M_A63T,Spike_R346T,Spike_V445P,Spike_…
